# Supplementary material for: Quadrivalent mosaic HexaPro-bearing nanoparticle vaccine protects against infection of SARS-CoV-2 variants
Source: Nat Commun. 2022 May 13;13:2674. doi: 10.1038/s41467-022-30222-w (PMC9106700; doi:10.1038/s41467-022-30222-w)
Supplement: Supplementary file 3 — Source Data [file 41467_2022_30222_MOESM3_ESM.xlsx]

## Sheet: figure 1
figure 1c
figure 1d									figure 1e
	Retention (mL)	WT NP	Alpha NP	Beta NP	Gamma NP	MosaicNP	I53-50 NP			Hydrodynamic Diameter (nm)	WT NP					Gamma NP					Alpha NP					Beta NP					Mosaic NP					I53-50 NP
	6.00018	0.000552094	0	0.000648851	0.0138566	0.00493247	2.24121			0.3	0	0	0	0	0	0	0	0	0	0	0	0	0	0	0	0	0	0	0	0	0	0	0	0	0	0	0	0	0	0
	6.00143	0.00059501	0.00274895	0.00319022	0.0145658	0.0045036	2.21648			0.3489	0	0	0	0	0	0	0	0	0	0	0	0	0	0	0	0	0	0	0	0	0	0	0	0	0	0	0	0	0	0
	6.00268	0.000437205	0.00447303	0.00578573	0.015075	0.00398189	2.21756			0.4057	0	0	0	0	0	0	0	0	0	0	0	0	0	0	0	0	0	0	0	0	0	0	0	0	0	0	0	0	0	0
	6.00392	4.96214e-05	0.00573735	0.00838113	0.0155205	0.00345448	2.28275			0.4718	0	0	0	0	0	0	0	0	0	0	0	0	0	0	0	0	0	0	0	0	0	0	0	0	0	0	0	0	0	0
	6.00517	0	0.00685801	0.0109766	0.015366	0.00290966	2.34558			0.5487	0	0	0	0	0	0	0	0	0	0	0	0	0	0	0	0	0	0	0	0	0	0	0	0	0	0	0	0	0	0
	6.00642	0.00035048	0.00779667	0.00916525	0.0149295	0.00238215	2.38049			0.6381	0	0	0	0	0	0	0	0	0	0	0	0	0	0	0	0	0	0	0	0	0	0	0	0	0	0	0	0	0	0
	6.00767	0.00073851	0.00911847	0.00727273	0.0142658	0.00205182	2.41154			0.742	0	0	0	0	0	0	0	0	0	0	0	0	0	0	0	0	0	0	0	0	0	0	0	0	0	0	0	0	0	0
	6.00892	0.00132726	0.0108042	0.00686711	0.0135566	0.00185474	2.43571			0.8629	0	0	0	0	0	0	0	0	0	0	0	0	0	0	0	0	0	0	0	0	0	0	0	0	0	0	0	0	0	0
	6.01017	0.00198664	0.0125666	0.00692124	0.0129838	0.001762	2.45602			1.003	0	0	0	0	0	0	0	0	0	0	0	0	0	0	0	0	0	0	0	0	0	0	0	0	0	0	0	0	0	0
	6.01142	0.00243011	0.0139746	0.00819193	0.0125837	0.00171558	2.49463			1.167	0	0	0	0	0	0	0	0	0	0	0	0	0	0	0	0	0	0	0	0	0	0	0	0	0	0	0	0	0	0
	6.01267	0.00282931	0.0151623	0.0118147	0.0123837	0.00169828	2.54352			1.357	0	0	0	0	0	0	0	0	0	0	0	0	0	0	0	0	0	0	0	0	0	0	0	0	0	0	0	0	0	0
	6.01391	0.00317443	0.0162734	0.0159512	0.0123019	0.00206342	2.58877			1.578	0	0	0	0	0	0	0	0	0	0	0	0	0	0	0	0	0	0	0	0	0	0	0	0	0	0	0	0	0	0
	6.01516	0.00330496	0.0173557	0.0196821	0.0122291	0.00239375	2.59129			1.835	0	0	0	0	0	0	0	0	0	0	0	0	0	0	0	0	0	0	0	0	0	0	0	0	0	0	0	0	0	0
	6.01641	0.00331256	0.0184955	0.023332	0.0121473	0.00240536	2.58527			2.134	0	0	0	0	0	0	0	0	0	0	0	0	0	0	0	0	0	0	0	0	0	0	0	0	0	0	0	0	0	0
	6.01766	0.00305775	0.0197886	0.0258734	0.0121018	0.00239375	2.5463			2.482	0	0	0	0	0	0	0	0	0	0	0	0	0	0	0	0	0	0	0	0	0	0	0	0	0	0	0	0	0	0
	6.01891	0.00278684	0.0209571	0.0276307	0.012511	0.00217937	2.50373			2.886	0	0	0	0	0	0	0	0	0	0	0	0	0	0	0	0	0	0	0	0	0	0	0	0	0	0	0	0	0	0
	6.02016	0.00285748	0.0218	0.0279281	0.0130202	0.00143737	2.47273			3.357	0	0	0	0	0	0	0	0	0	0	0	0	0	0	0	0	0	0	0	0	0	0	0	0	0	0	0	0	0	0
	6.02141	0.00317353	0.0225088	0.0273334	0.0134202	0.00092737	2.45473			3.903	0	0	0	0	0	0	0	0	0	0	0	0	0	0	0	0	0	0	0	0	0	0	0	0	0	0	0	0	0	0
	6.02266	0.00398268	0.0230452	0.0269819	0.0135384	0.000614345	2.43062			4.539	0	0	0	0	0	0	0	0	0	0	0	0	0	0	0	0	0	0	0	0	0	0	0	0	0	0	0	0	0	0
	6.0239	0.00502383	0.0234188	0.0283337	0.0135111	0.000312925	2.39848			5.279	0	0	0	0	0	0	0	0	0	0	0	0	0	0	0	0	0	0	0	0	0	0	0	0	0	0	0	0	0	0
	6.02515	0.00607482	0.0233804	0.0303884	0.0133747	0.000115846	2.36584			6.139	0	0	0	0	0	0	0	0	0	0	0	0	0	0	0	0	0	0	0	0	0	0	0	0	0	0	0	0	0	0
	6.0264	0.00650934	0.0230931	0.0330108	0.0132202	0	2.34748			7.139	0	0	0	0	0	0	0	0	0	0	0	0	0	0	0	0	0	0	0	0	0	0	0	0	0	0	0	0	0	0
	6.02765	0.00682808	0.0228728	0.0357955	0.013102	6.37254e-05	2.33201			8.302	0	0	0	0	0	0	0	0	0	0	0	0	0	0	0	0	0	0	0	0	0	0	0	0	0	0	0	0	0	0
	6.0289	0.0063265	0.0237827	0.0385532	0.0130111	0.000168067	2.37874			9.655	0	0	0	0	0	0	0	0	0	0	0	0	0	0	0	0	0	0	0	0	0	0	0	0	0	0	0	0	0	0
	6.03015	0.00580123	0.0250949	0.0413109	0.0124564	0.000266606	2.45334			11.23	0	0	0	0	0	0	0	0	0	0	0	0	0	0	0	0	0	0	0	0	0	0	0	0	0	0	0	0	0	0
	6.03139	0.00541901	0.0259474	0.0427979	0.0117018	0.000341936	2.51967			13.06	0	0	0	0	0	0	0	0	0	0	0	0	0	0	0	0	0	0	0	0	0	0	0	0	0	0	0	0	0	0
	6.03264	0.0053685	0.0266179	0.0430413	0.0108562	0.000440476	2.54101			15.18	0	0	0	0	0	0	0	0	0	0	0	0	0	0	0	0	0	0	0	0	0	0	0	0	0	0	0	0	0	0
	6.03389	0.00555983	0.0267711	0.0429871	0.00997424	0.000608543	2.52604			17.66	0	0	0	0	0	0	0	0	0	0	0	0	0	0	0	0	0	0	0	0	0	0	0	0	0	0.095251	0	4.31027	0	0
	6.03514	0.00598988	0.0258995	0.0408784	0.00915593	0.000788214	2.45139			20.53	0	0	0	0	0	0	0	0	0	0	0	0	0	0	0	0	0	0	0	0	0	0	0	0	0	18.6115	14.1384	23.1027	17.8652	15.6309
	6.03639	0.00642351	0.0248651	0.037607	0.00886498	0.00108963	2.36054			23.88	0	0	0	0	0	0	0	0	0	0	0	0	0	0	0	0	0	0	0	0	0	0	0	0	0	49.7965	50.4749	50.8367	53.0077	50.3844
	6.03764	0.0068473	0.024003	0.0380125	0.00880133	0.00154752	2.29103			27.77	0	0	0	0	0	0	0	0	0	0	0	0	0	0	0	0	6.24245	0	0.849275	0	0	0	0	0	0	79.4211	89.1904	76.2551	87.336	86.1149
	6.03889	0.00726886	0.0231793	0.0396617	0.00885588	0.00181412	2.24306			32.3	0	0	0	5.90374	0	0	0	0	0	0.0980381	0	0	0.625319	0	0	13.4112	21.9342	9.14217	15.732	1.09646	0	0	0	0	0	94.7987	108.458	89.4166	103.392	103.935
	6.04014	0.00746958	0.0233134	0.0407161	0.00912865	0.00197069	2.20547			37.56	9.5508	1.14385	12.4225	20.7487	10.861	0	3.51682	9.65247	11.9563	13.9686	1.24553	5.85981	12.5064	8.84847	6.45244	40.591	43.6317	36.3522	42.0711	31.2072	2.089	5.89143	6.41693	4.56031	13.1762	90.2307	98.2813	85.5721	93.7133	95.4319
	6.04138	0.00761487	0.0239934	0.0392021	0.00934687	0.00217357	2.17226			43.68	32.4064	33.3957	37.3529	40.9305	37.4706	17.3767	23.7612	30.8352	35.2859	38.6715	20.6754	28.1343	34.6582	34.505	31.174	71.2847	65.0423	70.6303	70.2779	76.319	22.8666	29.8621	31.6604	32.2871	38.2557	68.2949	64.6766	66.531	63.772	65.6716
	6.04263	0.00780039	0.0250758	0.0355793	0.00940142	0.00263725	2.13987			50.79	60.8021	81.8717	65.5615	60.7487	69.3048	50.4652	55.2186	57.9036	62.6682	65.3587	52.723	59.7221	60.1819	67.3853	65.1885	93.385	79.994	96.6069	90.2135	111.206	55.4913	62.723	65.8567	70.8225	65.9049	38.3989	25.6671	39.7105	28.5075	29.8417
	6.04388	0.00832119	0.0264263	0.0295233	0.00940142	0.00312415	2.14136			59.07	84.492	119.251	87.0053	75.1872	93.4759	85.5942	85.7063	82.4552	85.426	85.4821	83.7335	87.6162	80.8215	93.5425	93.5935	98.822	84.3737	103.605	95.147	118.053	85.3341	89.7213	93.1443	100.328	85.9609	12.6052	1.45138	15.1696	4.68114	5.21031
	6.04513	0.00890234	0.0278152	0.0228453	0.00918321	0.003269	2.15658			68.69	95.8824	126.096	95.3476	81.016	101.658	108.408	103.98	96.917	96.861	93.8341	101.257	101.052	90.3239	102.687	104.68	86.035	77.2251	89.559	83.971	94.6939	99.8939	99.5565	101.726	107.126	91.698	0	0	1.38037	0	0
	6.04638	0.00970478	0.0292423	0.0187089	0.00881042	0.00336754	2.20985			79.88	92.0321	100.16	88.9305	77.4866	92.0321	110.538	104.26	97.0291	94.1143	89.1816	99.2132	95.3305	86.0325	91.9587	94.6664	60.1591	60.7128	60.9142	60.7128	53.967	93.8675	89.0464	88.6125	89.0946	81.67	0	0	0	0	0
	6.04763	0.0105019	0.0306407	0.0169245	0.00844673	0.00339655	2.27339			92.89	75.0267	56.0428	70.7487	65.8824	69.0909	92.1525	87.1076	82.9596	78.4753	73.8789	79.1356	73.1072	69.6332	66.057	68.2027	30.9354	39.4785	29.4503	33.4223	16.8647	70.3886	63.2051	60.0231	55.2502	59.7339	0	0	0	0	0
	6.04887	0.0109256	0.0318955	0.0168434	0.00808304	0.00323999	2.32717			108	50.5668	16.8021	46.6845	49.1872	41.0321	60.8184	59.0247	59.0247	54.815	52.6177	49.1162	42.9243	46.337	35.1793	36.1347	8.86528	19.3667	7.22412	11.0401	0	39.3115	32.7259	28.329	21.1937	33.5358	0	0	0	0	0
	6.05012	0.0109793	0.0330928	0.0174112	0.00762843	0.00333273	2.35632			125.6	25.984	0	23.5829	31.1337	16.861	28.5426	29.6357	32.4215	29.8823	30.8408	20.5426	15.9293	23.1378	10.7438	10.8051	0	5.46214	0	0	0	12.8242	9.353	6.32533	1.44345	11.6913	0	0	0	0	0
	6.05137	0.0106771	0.0345103	0.0180871	0.00675557	0.00391816	2.36954			146.1	7.96791	0	7.14973	15.3957	2.97219	6.69283	8.38004	11.037	10.4148	13.3969	3.27731	1.16839	6.61592	0	0	0	0	0	0	0	0	0	0	0	0.488863	0	0	0	0	0
	6.05262	0.0101411	0.0363206	0.0193307	0.00583725	0.00449779	2.3698			169.9	0	0	0	4.71123	0	0	0	0.350112	0.696188	3.15695	0	0	0	0	0	0	0	0	0	0	0	0	0	0	0	0	0	0	0	0
	6.05387	0.00961358	0.038447	0.0203311	0.0051826	0.00515275	2.36758			197.6	0	0	0	0.0699465	0	0	0	0	0	0	0	0	0	0	0	0	0	0	0	0	0	0	0	0	0	0	0	0	0	0
	6.05512	0.00927294	0.0407553	0.0194659	0.00460979	0.0060106	2.35324			229.8	0	0	0	0	0	0	0	0	0	0	0	0	0	0	0	0	0	0	0	0	0	0	0	0	0	0	0	0	0	0
	6.05637	0.00897208	0.0431116	0.0181681	0.0043552	0.0067699	2.33098			267.2	0	0	0	0	0	0	0	0	0	0	0	0	0	0	0	0	0	0	0	0	0	0	0	0	0	0	0	0	0	0
	6.05762	0.00919739	0.0458988	0.0165189	0.00452796	0.00747128	2.29566			310.7	0	0	0	0	0	0	0	0	0	0	0	0	0	0	0	0	0	0	0	0	0	0	0	0	0	0	0	0	0	0
	6.05886	0.00950317	0.0489447	0.0142209	0.00477345	0.00816095	2.25658			361.3	0	0	0	0	0	0	0	0	0	0	0	0	0	0	0	0	0	0	0	0	0	0	0	0	0	0	0	0	0	0
	6.06011	0.00982727	0.0510232	0.0118418	0.00499166	0.00876379	2.22059			420.2	0	0	0	0	0	0	0	0	0	0	0	0	0	0	0	0	0	0	0	0	0	0	0	0	0	0	0	0	0	0
	6.06136	0.0101943	0.0524599	0.00970595	0.00520079	0.00934343	2.21535			488.7	0	0	0	0	0	0	0	0	0	0	0	0	0	0	0	0	0	0	0	0	0	0	0	0	0	0	0	0	0	0
	6.06261	0.0104424	0.0537626	0.00746193	0.00505531	0.00995197	2.22805			568.3	0	0	0	0	0	0	0	0	0	0	0	0	0	0	0	0	0	0	0	0	0	0	0	0	0	0	0	0	0	0
	6.06386	0.0103753	0.0546246	0.00467723	0.00474617	0.0105606	2.28938			660.9	0	0	0	0	0	0	0	0	0	0	0	0	0	0	0	0	0	0	0	0	0	0	0	0	0	0	0	0	0	0
	6.06511	0.0102663	0.0557261	0.00151402	0.00442794	0.0110706	2.35972			768.5	0	0	0	0	0	0	0	0	0	0	0	0	0	0	0	0	0	0	0	0	0	0	0	0	0	0	0	0	0	0
	6.06635	0.00997435	0.0578141	5.41295e-05	0.00410062	0.0112909	2.42352			893.8	0	0	0	0	0	0	0	0	0	0	0	0	0	0	0	0	0	0	0	0	0	0	0	0	0	0	0	0	0	0
	6.0676	0.00957648	0.0603332	0	0.00386422	0.011401	2.47941			1039	0	0	0	0	0	0	0	0	0	0	0	0	0	0	0	0	0	0	0	0	0	0	0	0	0	0	0	0	0	0
	6.06885	0.00917906	0.0629864	0.000243332	0.00386422	0.0113025	2.50975			1209	0	0	0	0	0	0	0	0	0	0	0	0	0	0	0	0	0	0	0	0	0	0	0	0	0	0	0	0	0	0
	6.0701	0.00878343	0.0657641	0.000648851	0.00380057	0.011233	2.51941			1406	0	0	0	0	0	0	0	0	0	0	0	0	0	0	0	0	0	0	0	0	0	0	0	0	0	0	0	0	0	0
	6.07135	0.00838914	0.0677563	0.00164919	0.00350053	0.0116039	2.52625			1635	0	0	0	0	0	0	0	0	0	0	0	0	0	0	0	0	0	0	0	0	0	0	0	0	0	0	0	0	0	0
	6.0726	0.00794523	0.0690494	0.00497459	0.00316411	0.0122299	2.55458			1901	0	0	0	0	0	0	0	0	0	0	0	0	0	0	0	0	0	0	0	0	0	0	0	0	0	0	0	0	0	0
	6.07385	0.00745751	0.0702563	0.00940849	0.00255493	0.0125834	2.58892			2211	0	0	0	0	0	0	0	0	0	0	0	0	0	0	0	0	0	0	0	0	0	0	0	0	0	0	0	0	0	0
	6.0751	0.00666447	0.0718175	0.0144102	0.00170026	0.0128153	2.58615			2571	0	0	0	0	0	0	0	0	0	0	0	0	0	0	0	0	0	0	0	0	0	0	0	0	0	0	0	0	0	0
	6.07634	0.00583297	0.0735607	0.0200606	0.00104561	0.0130298	2.57736			2990	0	0	0	0	0	0	0	0	0	0	0	0	0	0	0	0	0	0	0	0	0	0	0	0	0	0	0	0	0	0
	6.07759	0.0052013	0.0752657	0.0238187	0.00051826	0.0129544	2.57509			3477	0	0	0	0.287005	0	0	0	0	0	0	0	0	0	0	0	0	0	0	0	0	0	0	0	0	0	0	0	0	0	0
	6.07884	0.00505691	0.076961	0.0250623	0	0.0129371	2.58918			4043	0	0	0	1.01925	0	0	0	0	0	0	0	0	0	0	0	0	0	0	0	0	0	0	0	0	0	0	0	0	0	0
	6.08009	0.00529563	0.0786659	0.025603	0.000145477	0.0131514	2.61335			4702	0	0	0	2.03262	0	0	0	0	0	0	0	0	0	0	0	0	0	0	0	0	0	0	0	0	0	0	0	0	0	0
	6.08134	0.0059045	0.0803996	0.0243594	0.000545537	0.0133833	2.65957			5468	0	0	0	2.99626	0	0	0	0	0	0	0	0	0	0	0	0	0	0	0	0	0	0	0	0	0	0	0	0	0	0
	6.08259	0.00654689	0.0818746	0.0222776	0.00140021	0.0138238	2.71489			6358	0	0	0	0	0	0	0	0	0	0	0	0	0	0	0	0	0	0	0	0	0	0	0	0	0	0	0	0	0	0
	6.08384	0.00695146	0.0829666	0.0197093	0.00230035	0.014502	2.7245			7394	0	0	0	0	0	0	0	0	0	0	0	0	0	0	0	0	0	0	0	0	0	0	0	0	0	0	0	0	0	0
	6.08508	0.00723802	0.0839148	0.0168704	0.00314593	0.0150468	2.69499			8599	0	0	0	0	0	0	0	0	0	0	0	0	0	0	0	0	0	0	0	0	0	0	0	0	0	0	0	0	0	0
	6.08633	0.00734799	0.0847002	0.0141128	0.00399151	0.0154642	2.66785			10000	0	0	0	0	0	0	0	0	0	0	0	0	0	0	0						0	0	0	0	0	0	0	0	0	0
	6.08758	0.0074289	0.0853611	0.0114633	0.0045916	0.0158351	2.64959
	6.08883	0.00752457	0.0855048	0.00921928	0.00475526	0.0158293	2.63571
	6.09008	0.00776955	0.0853515	0.00757009	0.00477345	0.0157424	2.64563
	6.09133	0.00800469	0.085342	0.00613722	0.00464616	0.0157366	2.66126
	6.09258	0.00819245	0.0860603	0.00521792	0.00440067	0.0157656	2.64918
	6.09382	0.00837931	0.0872384	0.00467723	0.00445522	0.0159162	2.62723
	6.09507	0.00842669	0.0887326	0.00470424	0.0047098	0.0163625	2.60337
	6.09632	0.00832835	0.090428	0.00502872	0.00493711	0.0169189	2.57684
	6.09757	0.00842491	0.0921616	0.00546125	0.0049462	0.0177421	2.5555
	6.09882	0.00861624	0.0938187	0.00613722	0.00477345	0.0185709	2.54219
	6.10007	0.00881025	0.095332	0.00692124	0.00440067	0.0194287	2.53093
	6.10132	0.00920544	0.0966921	0.00748895	0.00392787	0.0202344	2.50255
	6.10257	0.00962923	0.0980139	0.00797561	0.0040097	0.0206169	2.46635
	6.10381	0.0101053	0.0990484	0.00892192	0.0047189	0.0207387	2.41052
	6.10506	0.0105899	0.0997763	0.010463	0.00584634	0.0208024	2.34661
	6.10631	0.0110495	0.100207	0.0115173	0.00722837	0.0205184	2.28486
	6.10756	0.0114549	0.100389	0.0118958	0.00868313	0.0202344	2.23118
	6.10881	0.0116244	0.101012	0.0121121	0.00967419	0.0202286	2.17401
	6.11006	0.0113642	0.102698	0.0125717	0.0104652	0.0202286	2.10146
	6.1113	0.011041	0.104958	0.0131395	0.0106925	0.0205242	2.02486
	6.11255	0.0107191	0.10719	0.0157349	0.0106743	0.0212604	1.99067
	6.1138	0.0104026	0.109402	0.0187629	0.010938	0.021811	1.98676
	6.11505	0.0102967	0.111232	0.0216018	0.0117381	0.022066	2.03966
	6.1163	0.0103257	0.11263	0.0244135	0.0127383	0.022321	2.12876
	6.11755	0.0103736	0.114077	0.0271711	0.0137748	0.022466	2.22172
	6.1188	0.0101424	0.115667	0.0298477	0.0148386	0.0225587	2.2917
	6.12005	0.00977407	0.117381	0.0324431	0.0155205	0.0230687	2.35329
	6.12129	0.0092564	0.119536	0.0349305	0.0159661	0.0236773	2.38887
	6.12254	0.00871414	0.121835	0.0373096	0.0165298	0.0242917	2.41813
	6.12379	0.00818708	0.123463	0.0392021	0.0172026	0.0250105	2.45674
	6.12504	0.0077919	0.124689	0.0406621	0.0178936	0.025648	2.51149
	6.12629	0.0075429	0.125743	0.0419868	0.0186665	0.0259552	2.57175
	6.12754	0.00744008	0.126528	0.0439063	0.0195211	0.0262682	2.63448
	6.12878	0.00735738	0.127266	0.0461503	0.0206031	0.0266392	2.69782
	6.13003	0.0075733	0.128109	0.048124	0.0217578	0.0271145	2.72718
	6.13128	0.00813433	0.12899	0.0499894	0.0226671	0.027555	2.74075
	6.13253	0.00855723	0.129919	0.0516657	0.0232399	0.0279781	2.77093
	6.13378	0.00893498	0.130906	0.0530716	0.0231217	0.028378	2.8042
	6.13503	0.00931049	0.132227	0.0539638	0.0223761	0.0283954	2.84425
	6.13628	0.00957022	0.133769	0.0542611	0.0215123	0.0283433	2.90718
	6.13753	0.00980939	0.135608	0.0543693	0.0210486	0.0286968	2.97849
	6.13877	0.0101004	0.138281	0.0554507	0.0207304	0.0290678	3.04199
	6.14002	0.0103941	0.140857	0.0573432	0.0208122	0.0296126	3.10245
	6.14127	0.0106977	0.142332	0.0591547	0.0211487	0.0307255	3.14605
	6.14252	0.0110732	0.143348	0.0608309	0.0216033	0.0315254	3.17006
	6.14377	0.0114491	0.144344	0.0624259	0.0226671	0.0319137	3.15217
	6.14502	0.0118206	0.145321	0.0635886	0.0238218	0.0323021	3.1005
	6.14627	0.0121908	0.146758	0.0646159	0.0244673	0.0326788	3.04111
	6.14751	0.0125314	0.14852	0.0658595	0.0248765	0.0330556	3.01751
	6.14876	0.0128256	0.150215	0.0671843	0.0251129	0.0335424	3.01669
	6.15001	0.0134264	0.151729	0.0678872	0.0251402	0.0340699	3.03782
	6.15126	0.0141264	0.153031	0.0678602	0.0254311	0.0345973	3.06759
	6.15251	0.0148323	0.15396	0.067752	0.0259857	0.035061	3.08991
	6.15376	0.0158261	0.154545	0.0677791	0.0265949	0.0355074	3.0915
	6.15501	0.0168905	0.155311	0.0678332	0.0268222	0.0358493	3.07757
	6.15625	0.0178181	0.156546	0.0680495	0.026795	0.0361912	3.04806
	6.1575	0.0187341	0.158203	0.0683198	0.0267131	0.036568	3.0134
	6.15875	0.0195982	0.160138	0.0679143	0.0265949	0.0369911	2.97649
	6.16	0.019938	0.162207	0.0672655	0.0264858	0.0373273	2.93751
	6.16125	0.019925	0.164678	0.0664813	0.0263858	0.037594	2.92785
	6.1625	0.0196103	0.167638	0.065481	0.0265131	0.0378664	2.93721
	6.16375	0.0192616	0.170646	0.0645618	0.0269768	0.0384633	2.95073
	6.165	0.018688	0.173605	0.0639671	0.0275405	0.0392923	2.97741
	6.16624	0.0178436	0.17644	0.0634804	0.0282043	0.0405153	3.00389
	6.16749	0.0170487	0.178643	0.0648051	0.0289226	0.0418541	3.00703
	6.16874	0.0163053	0.180147	0.0675358	0.0293317	0.043193	3.0024
	6.16999	0.0155699	0.180866	0.069996	0.0295408	0.0440915	3.00728
	6.17124	0.0154399	0.181057	0.0716452	0.0296954	0.0448218	3.02518
	6.17249	0.0155221	0.181469	0.0731052	0.0297045	0.0449551	3.06507
	6.17373	0.0155556	0.182197	0.0740784	0.0295136	0.0450652	3.12379
	6.17498	0.0155735	0.183078	0.0748354	0.028668	0.0454883	3.18687
	6.17623	0.0156817	0.183969	0.075971	0.0275587	0.0463694	3.23088
	6.17748	0.0160232	0.184869	0.0773498	0.0268677	0.0472735	3.26652
	6.17873	0.0164408	0.185703	0.0785123	0.0266586	0.0481893	3.26158
	6.17998	0.0169008	0.186507	0.0791883	0.0267495	0.0491052	3.23963
	6.18123	0.0173693	0.18757	0.0801885	0.0270586	0.0500442	3.20945
	6.18248	0.0175186	0.188825	0.0819189	0.0274223	0.0509947	3.16137
	6.18372	0.0174609	0.190128	0.0838925	0.027686	0.052009	3.11695
	6.18497	0.0171194	0.191555	0.0867043	0.0279133	0.0530291	3.09417
	6.18622	0.0166647	0.192857	0.0903541	0.0285861	0.0540145	3.07788
	6.18747	0.0161985	0.193662	0.0940039	0.0294317	0.0548782	3.05371
	6.18872	0.0158073	0.194237	0.0975726	0.0302228	0.0557186	3.02111
	6.18997	0.0154814	0.195108	0.100898	0.0309138	0.0564721	2.98708
	6.19121	0.015624	0.196325	0.101817	0.0315139	0.0572314	2.95515
	6.19246	0.0158476	0.197168	0.101385	0.032123	0.0579385	2.9225
	6.19371	0.0162177	0.19756	0.101168	0.0327595	0.0586051	2.879
	6.19496	0.0168355	0.197867	0.10106	0.0334051	0.0589355	2.82785
	6.19621	0.0177211	0.198087	0.102034	0.0340506	0.0590513	2.76502
	6.19746	0.0188664	0.198413	0.104791	0.0346234	0.0591963	2.69581
	6.19871	0.0200506	0.199419	0.106495	0.0351144	0.0600367	2.62641
	6.19996	0.0208991	0.200798	0.10644	0.0356327	0.0609004	2.55674
	6.2012	0.0216153	0.202043	0.105927	0.0365419	0.0621987	2.47859
	6.20245	0.0216524	0.203154	0.103331	0.0377693	0.0635086	2.38758
	6.2037	0.0215241	0.204083	0.09933	0.0391332	0.064836	2.29216
	6.20495	0.0214642	0.204725	0.0957072	0.0405698	0.0661923	2.2244
	6.2062	0.021731	0.205213	0.0923277	0.0417609	0.0672182	2.17478
	6.20745	0.0219376	0.206449	0.0891915	0.0425337	0.0678152	2.14347
	6.20869	0.0218982	0.20869	0.0870558	0.0427701	0.0684064	2.1228
	6.20994	0.0218312	0.211094	0.0856769	0.0425155	0.0689339	2.09786
	6.21119	0.0215683	0.213575	0.0847576	0.0420882	0.0694323	2.05756
	6.21244	0.021153	0.215989	0.0840547	0.0420973	0.0698903	2.01699
	6.21369	0.0210779	0.21823	0.0836762	0.042461	0.0703075	1.99329
	6.21494	0.0211865	0.22029	0.0836221	0.0429338	0.0707944	1.97627
	6.21619	0.0213001	0.222215	0.0827299	0.0434611	0.0715537	1.94378
	6.21744	0.0217932	0.224063	0.0811349	0.0438794	0.0723768	1.8974
	6.21868	0.0224552	0.225893	0.0794045	0.0437884	0.0733215	1.85688
	6.21993	0.0230663	0.227703	0.0785394	0.0434611	0.0742721	1.82439
	6.22118	0.0236564	0.229255	0.0784313	0.0432247	0.0750662	1.79508
	6.22243	0.0242465	0.230433	0.080459	0.0430338	0.0756052	1.77755
	6.22368	0.0248424	0.231486	0.0841629	0.0431065	0.0761733	1.76634
	6.22493	0.0253074	0.232406	0.0875694	0.0436248	0.0767761	1.76727
	6.22618	0.0255322	0.233191	0.0892997	0.0443067	0.0773789	1.77308
	6.22743	0.0256967	0.234053	0.088813	0.0449886	0.0782773	1.78902
	6.22867	0.0257204	0.234973	0.086542	0.0456705	0.0792742	1.8192
	6.22992	0.0256082	0.236007	0.0834329	0.0461615	0.0795872	1.85385
	6.23117	0.0257651	0.237339	0.0811889	0.0464616	0.0798596	1.88881
	6.23242	0.0260821	0.238881	0.0803237	0.0462888	0.0801727	1.92377
	6.23367	0.0264191	0.240538	0.0817297	0.0458888	0.0806364	1.95766
	6.23492	0.0269162	0.242252	0.0848928	0.0454796	0.0810826	1.99087
	6.23616	0.027387	0.244312	0.0882183	0.045025	0.0814884	1.99272
	6.23741	0.0275582	0.246745	0.0912192	0.044825	0.0818825	1.97941
	6.23866	0.0276543	0.248382	0.0937606	0.0450432	0.0825259	1.96398
	6.23991	0.0276767	0.24913	0.0953828	0.0454069	0.0833373	1.94588
	6.24116	0.0275689	0.249733	0.0963831	0.0460524	0.0842242	1.93128
	6.24241	0.0276083	0.250039	0.0967346	0.0471253	0.0851341	1.92922
	6.24366	0.0278068	0.250212	0.0955991	0.0478163	0.0860442	1.93498
	6.24491	0.0280338	0.250585	0.0934362	0.0481982	0.0872324	1.92537
	6.24615	0.0282605	0.251074	0.0908678	0.0485619	0.0884264	1.88861
	6.2474	0.0284898	0.251744	0.0881912	0.0483073	0.0893306	1.85318
	6.24865	0.0283159	0.252683	0.0865961	0.0474435	0.090229	1.83313
	6.2499	0.0280026	0.253727	0.0861365	0.0469616	0.0908665	1.8173
	6.25115	0.0277366	0.2548	0.0851632	0.0468253	0.0908839	1.82182
	6.2524	0.0277151	0.255873	0.0835681	0.0468253	0.0910752	1.84506
	6.25364	0.0277433	0.25776	0.0820541	0.0472344	0.0915216	1.86161
	6.25489	0.027767	0.260202	0.081243	0.047689	0.0919853	1.87144
	6.25614	0.0277893	0.262798	0.081243	0.0477072	0.0931213	1.88126
	6.25739	0.0275166	0.26569	0.0830814	0.0475254	0.0945414	1.89072
	6.25864	0.026986	0.268592	0.0860554	0.0472435	0.0956426	1.89144
	6.25989	0.026572	0.271217	0.0884886	0.0468616	0.0966743	1.87786
	6.26114	0.0262895	0.273429	0.0901919	0.046598	0.0977177	1.85863
	6.26239	0.0260253	0.275364	0.0906515	0.0465161	0.0988363	1.84773
	6.26363	0.0262528	0.277098	0.0897863	0.0464525	0.0999144	1.84784
	6.26488	0.0265653	0.278879	0.0884886	0.0462615	0.100836	1.85236
	6.26613	0.0267048	0.280719	0.0889753	0.0459888	0.101682	1.85766
	6.26738	0.0268148	0.282328	0.0908407	0.0457524	0.102546	1.86316
	6.26863	0.0271134	0.283496	0.0931929	0.0455523	0.103502	1.86712
	6.26988	0.0276968	0.284579	0.0957883	0.0454978	0.104256	1.87066
	6.27112	0.0284581	0.285211	0.0979511	0.045716	0.104835	1.87771
	6.27237	0.0293674	0.285345	0.0988163	0.045816	0.105392	1.8866
	6.27362	0.0303218	0.285728	0.0997626	0.0454887	0.105971	1.89205
	6.27487	0.0309977	0.28636	0.10198	0.0449886	0.106557	1.88156
	6.27612	0.031485	0.287155	0.104954	0.044534	0.106893	1.88074
	6.27737	0.0319405	0.28841	0.107954	0.0441249	0.107165	1.90707
	6.27862	0.0323947	0.289799	0.110685	0.0444704	0.107565	1.94306
	6.27987	0.0328033	0.290919	0.112388	0.045425	0.108267	1.95863
	6.28111	0.0330081	0.291915	0.112821	0.046507	0.109246	1.94953
	6.28236	0.0330863	0.293228	0.112983	0.0478163	0.110811	1.91015
	6.28361	0.0329428	0.295048	0.114335	0.0490801	0.11244	1.85293
	6.28486	0.0327179	0.296312	0.116984	0.0498985	0.114098	1.79287
	6.28611	0.0323004	0.296752	0.119012	0.0504985	0.115779	1.77807
	6.28736	0.0316772	0.297069	0.120499	0.0510259	0.116839	1.78552
	6.28861	0.0312642	0.296934	0.121581	0.0514714	0.11757	1.79329
	6.28986	0.0311198	0.296427	0.121283	0.0519988	0.118294	1.80125
	6.2911	0.0310388	0.296235	0.120391	0.0526261	0.119175	1.78943
	6.29235	0.0316316	0.296331	0.120256	0.0532808	0.12005	1.73966
	6.2936	0.0325409	0.296762	0.120445	0.0539263	0.120856	1.67287
	6.29485	0.0330528	0.297921	0.120851	0.0545901	0.12165	1.59565
	6.2961	0.0334122	0.299396	0.121662	0.055372	0.122444	1.5104
	6.29735	0.0337001	0.300794	0.121094	0.0561903	0.123232	1.44572
	6.29859	0.0336831	0.302164	0.118877	0.0568995	0.123992	1.4067
	6.29984	0.0333854	0.302863	0.116444	0.0574814	0.124728	1.37395
	6.30109	0.0327492	0.302835	0.113362	0.0578633	0.125458	1.34269
	6.30234	0.032029	0.303237	0.110117	0.0579815	0.126525	1.30804
	6.30359	0.0312642	0.304137	0.108009	0.0579542	0.127643	1.2559
	6.30484	0.0304564	0.305267	0.106711	0.057936	0.128733	1.19436
	6.30609	0.0299423	0.307164	0.105819	0.0579451	0.129823	1.14701
	6.30734	0.0295967	0.309319	0.105711	0.0579088	0.130936	1.10978
	6.30858	0.0292744	0.310957	0.106116	0.0578178	0.132118	1.08006
	6.30983	0.0290911	0.312317	0.106846	0.0576905	0.133155	1.06171
	6.31108	0.0289986	0.313687	0.107657	0.0574905	0.133874	1.065
	6.31233	0.0291269	0.314846	0.108928	0.0571723	0.134587	1.09379
	6.31358	0.0293093	0.315689	0.110631	0.056654	0.135497	1.13184
	6.31483	0.029611	0.315986	0.110982	0.0559903	0.1365	1.19863
	6.31607	0.0301211	0.31611	0.110144	0.0556448	0.137462	1.28757
	6.31732	0.0308904	0.316369	0.108847	0.0557266	0.138413	1.33786
	6.31857	0.0318601	0.316828	0.106224	0.0560085	0.13934	1.35919
	6.31982	0.0328668	0.317652	0.103277	0.0563722	0.140424	1.36192
	6.32107	0.0336406	0.319022	0.10179	0.0567631	0.141554	1.30711
	6.32232	0.0342584	0.320516	0.101168	0.0572086	0.142597	1.23698
	6.32357	0.03427	0.322393	0.101817	0.0577178	0.143635	1.20423
	6.32482	0.0339567	0.324242	0.104007	0.0582361	0.144956	1.18932
	6.32606	0.0337264	0.325363	0.106305	0.0587634	0.146782	1.22536
	6.32731	0.0340577	0.326052	0.108171	0.0591453	0.148695	1.31775
	6.32856	0.0347184	0.326684	0.109847	0.0590908	0.150608	1.39991
	6.32981	0.0356608	0.32724	0.111307	0.0588544	0.152521	1.45878
	6.33106	0.0367332	0.328322	0.112524	0.0587816	0.1539	1.51338
	6.33231	0.0374771	0.330247	0.114281	0.0587998	0.155053	1.54614
	6.33355	0.0378343	0.332268	0.116687	0.0587543	0.155888	1.56886
	6.3348	0.0381231	0.334385	0.119066	0.0586089	0.156636	1.61056
	6.33605	0.0384561	0.336378	0.12131	0.0584361	0.157505	1.66285
	6.3373	0.0388021	0.33768	0.123176	0.0582452	0.158873	1.70259
	6.33855	0.038871	0.33836	0.12423	0.0580633	0.160299	1.71585
	6.3398	0.0388102	0.339203	0.124879	0.0580451	0.161667	1.70902
	6.34105	0.0386256	0.340324	0.125933	0.0581633	0.163017	1.69118
	6.3423	0.0383855	0.341703	0.127637	0.0583725	0.164785	1.66989
	6.34354	0.038297	0.343293	0.129097	0.058627	0.166866	1.66814
	6.34479	0.0386349	0.34496	0.13007	0.0590544	0.168802	1.68233
	6.34604	0.0390239	0.346339	0.130854	0.0597999	0.170639	1.66773
	6.34729	0.0392116	0.347364	0.130962	0.0603091	0.172477	1.63683
	6.34854	0.0393328	0.348235	0.1308	0.0604091	0.17414	1.60249
	6.34979	0.0393337	0.348963	0.131908	0.0604	0.175786	1.55297
	6.35104	0.0392045	0.34973	0.134017	0.0605001	0.177195	1.50696
	6.35228	0.0392367	0.35064	0.136261	0.0607183	0.178574	1.51395
	6.35353	0.039394	0.351492	0.138802	0.0609365	0.179884	1.56079
	6.35478	0.0395706	0.351971	0.140425	0.061082	0.181084	1.60465
	6.35603	0.0398585	0.352249	0.140371	0.0612002	0.181959	1.64326
	6.35728	0.0400606	0.352459	0.139803	0.061182	0.182319	1.63827
	6.35853	0.0396582	0.352574	0.139722	0.0611183	0.182637	1.57128
	6.35978	0.0390485	0.352699	0.140154	0.0614729	0.183136	1.48526
	6.36102	0.0383538	0.3529	0.140938	0.0621639	0.183687	1.3884
	6.36227	0.0372818	0.353092	0.14202	0.0631277	0.184828	1.28022
	6.36352	0.0364543	0.353254	0.14275	0.064637	0.186161	1.19024
	6.36477	0.0359965	0.353331	0.14229	0.0664282	0.187628	1.11816
	6.36602	0.0356223	0.353341	0.141019	0.0683194	0.189546	1.05605
	6.36727	0.0356085	0.353264	0.139857	0.0702288	0.191372	1.01898
	6.36852	0.035954	0.35335	0.138802	0.0720563	0.192642	1.00685
	6.36977	0.0366854	0.354164	0.137775	0.0737657	0.193894	1.02011
	6.37101	0.0375151	0.355668	0.136829	0.0753478	0.195227	1.04788
	6.37226	0.0383435	0.356856	0.13545	0.0767843	0.196571	1.06063
	6.37351	0.0392049	0.3579	0.133449	0.0782664	0.197429	1.05616
	6.37476	0.0398916	0.358886	0.131341	0.0798575	0.198078	1.03204
	6.37601	0.0401459	0.35972	0.129421	0.0813759	0.198704	0.989369
	6.37726	0.0402774	0.360725	0.127799	0.0825852	0.199725	0.94726
	6.3785	0.0403319	0.362143	0.126907	0.0836399	0.20089	0.925255
	6.37975	0.0401348	0.363551	0.126555	0.0845491	0.202205	0.920319
	6.381	0.0399112	0.364949	0.126258	0.0852856	0.203562	0.929882
	6.38225	0.0398236	0.36629	0.126015	0.0858766	0.204889	0.949471
	6.3835	0.0397803	0.367497	0.12569	0.0863221	0.206135	0.939908
	6.38475	0.0396453	0.36857	0.125068	0.0866858	0.207428	0.887002
	6.386	0.0394146	0.369729	0.124257	0.0867677	0.208824	0.821706
	6.38725	0.0390641	0.371146	0.123933	0.0866495	0.210239	0.761397
	6.38849	0.0386448	0.372765	0.124365	0.0866858	0.212181	0.702836
	6.38974	0.0382576	0.374489	0.124555	0.0868495	0.214458	0.668491
	6.39099	0.0382304	0.376271	0.124149	0.0869859	0.21662	0.652655
	6.39224	0.0384762	0.377947	0.123581	0.0870768	0.218713	0.649622
	6.39349	0.039065	0.379441	0.122229	0.0868313	0.220823	0.655997
	6.39474	0.0398236	0.380964	0.120229	0.0860585	0.223141	0.667514
	6.39598	0.0404955	0.382564	0.119337	0.0850765	0.225407	0.690599
	6.39723	0.041032	0.384355	0.119472	0.0843855	0.227239	0.707463
	6.39848	0.0412099	0.386874	0.120526	0.0839672	0.228995	0.698466
	6.39973	0.0410127	0.389853	0.123689	0.0836399	0.23085	0.678465
	6.40098	0.0407043	0.392046	0.127772	0.0834126	0.232884	0.666897
	6.40223	0.0408992	0.39354	0.131773	0.0831944	0.234873	0.664532
	6.40348	0.0414155	0.395035	0.135747	0.0830398	0.23682	0.676409
	6.40473	0.0419296	0.396538	0.137532	0.0828762	0.23875	0.707823
	6.40597	0.0424299	0.398109	0.13591	0.0826307	0.240987	0.740214
	6.40722	0.0428022	0.399824	0.133801	0.0822761	0.243416	0.755587
	6.40847	0.042809	0.401548	0.13153	0.0819942	0.245433	0.750908
	6.40972	0.0427669	0.402831	0.129583	0.081876	0.24734	0.728337
	6.41097	0.0429922	0.403626	0.128934	0.0819124	0.249224	0.688748
	6.41222	0.0433217	0.40445	0.129367	0.0821488	0.251038	0.662887
	6.41347	0.0437263	0.405274	0.129718	0.0824306	0.25287	0.663092
	6.41471	0.0442819	0.40627	0.130016	0.0827852	0.254794	0.69862
	6.41596	0.044991	0.407668	0.1308	0.0832944	0.256724	0.779186
	6.41721	0.0457889	0.409431	0.132368	0.0840491	0.259054	0.878776
	6.41846	0.0466066	0.411011	0.133639	0.0850856	0.261831	0.955126
	6.41971	0.0473804	0.412409	0.134206	0.0860766	0.264062	1.00438
	6.42096	0.0480822	0.413741	0.134693	0.086904	0.265986	1.03358
	6.42221	0.0483782	0.414919	0.134801	0.0875769	0.267893	1.04022
	6.42345	0.0485199	0.416126	0.134558	0.0882952	0.26987	1.05065
	6.4247	0.0486616	0.417543	0.135207	0.0890407	0.27184	1.07091
	6.42595	0.0489209	0.419028	0.13664	0.0898045	0.273469	1.09312
	6.4272	0.0493277	0.42081	0.138154	0.0905773	0.275023	1.10438
	6.42845	0.0498413	0.422878	0.139803	0.0911411	0.276756	1.10875
	6.4297	0.0503666	0.424286	0.140452	0.0913684	0.279138	1.08742
	6.43095	0.0508498	0.424919	0.139073	0.0916229	0.281613	1.03261
	6.4322	0.0512048	0.425675	0.136856	0.0920685	0.283897	0.962993
	6.43344	0.0510524	0.426825	0.134152	0.0927413	0.286145	0.882786
	6.43469	0.0505128	0.428166	0.130854	0.0933596	0.288452	0.804945
	6.43594	0.049937	0.429497	0.128988	0.0939324	0.290806	0.749983
	6.43719	0.0495762	0.430828	0.130611	0.0945143	0.292886	0.716461
	6.43844	0.0495418	0.432016	0.132719	0.0951235	0.29477	0.701756
	6.43969	0.0498865	0.432869	0.135531	0.0956599	0.296613	0.701345
	6.44093	0.0504185	0.433999	0.139289	0.0960418	0.298816	0.716512
	6.44218	0.0508905	0.435704	0.141885	0.0963782	0.301163	0.761448
	6.44343	0.0510837	0.43738	0.143155	0.0961327	0.303592	0.804482
	6.44468	0.0510443	0.438865	0.144318	0.0951144	0.306021	0.822272
	6.44593	0.0508619	0.439899	0.145102	0.0939415	0.308293	0.830446
	6.44718	0.0506125	0.440407	0.145291	0.0926595	0.310142	0.822529
	6.44843	0.0504296	0.440569	0.144615	0.0915229	0.311539	0.798878
	6.44968	0.0503353	0.440972	0.143669	0.0908501	0.312477	0.801192
	6.45092	0.0503089	0.441949	0.142182	0.0905955	0.313341	0.826539
	6.45217	0.0503174	0.44329	0.139641	0.0905319	0.314854	0.838261
	6.45342	0.0503317	0.444784	0.137316	0.0906137	0.316935	0.811372
	6.45467	0.0503514	0.446316	0.135558	0.090741	0.319039	0.755947
	6.45592	0.0503746	0.447657	0.133639	0.0909319	0.321125	0.688183
	6.45717	0.0502955	0.448644	0.131043	0.0911229	0.323195	0.611061
	6.45841	0.0501543	0.449295	0.127691	0.0912865	0.325281	0.552757
	6.45966	0.0500622	0.449563	0.124176	0.091432	0.327316	0.532808
	6.46091	0.0500724	0.449879	0.120526	0.0913684	0.328695	0.545919
	6.46216	0.0502021	0.450387	0.118012	0.0909137	0.329959	0.596356
	6.46341	0.0504904	0.450923	0.117904	0.0902864	0.331344	0.65502
	6.46466	0.0508427	0.451077	0.119039	0.0893862	0.33295	0.714918
	6.46591	0.0511614	0.451067	0.121121	0.0883224	0.334538	0.773479
	6.46715	0.0514556	0.451096	0.123419	0.0867222	0.336056	0.812297
	6.4684	0.051494	0.451211	0.125258	0.0847765	0.337563	0.829315
	6.46965	0.0513438	0.451469	0.126447	0.0828034	0.339349	0.851115
	6.4709	0.0511337	0.452121	0.126772	0.0808031	0.341232	0.887311
	6.47215	0.0506648	0.452877	0.126042	0.0792029	0.342734	0.921758
	6.4734	0.050144	0.453893	0.125474	0.0785028	0.344136	0.926283
	6.47465	0.0499307	0.455502	0.125258	0.0785664	0.345498	0.913429
	6.4759	0.0498471	0.457283	0.125474	0.079512	0.346704	0.873429
	6.47714	0.0500085	0.459362	0.126069	0.0805485	0.348072	0.784071
	6.47839	0.0505266	0.461412	0.12688	0.0814578	0.349886	0.691627
	6.47964	0.0510787	0.463394	0.12788	0.0820942	0.351584	0.617745
	6.48089	0.0515428	0.465138	0.129205	0.0822943	0.353567	0.546844
	6.48214	0.0519545	0.466287	0.131286	0.082067	0.35596	0.489054
	6.48339	0.0523935	0.467111	0.134314	0.0820306	0.357914	0.456303
	6.48464	0.0528803	0.46825	0.137343	0.0825125	0.35927	0.462987
	6.48588	0.0533823	0.470272	0.139505	0.0832944	0.360493	0.501754
	6.48713	0.0538785	0.472522	0.14083	0.0839945	0.361948	0.543348
	6.48838	0.0544128	0.475128	0.142696	0.0846673	0.363548	0.591369
	6.48963	0.0550712	0.477704	0.145264	0.0853584	0.365147	0.620367
	6.49088	0.0557606	0.480137	0.148427	0.0860948	0.366735	0.613272
	6.49213	0.056352	0.482283	0.153023	0.0870859	0.368306	0.594917
	6.49338	0.0568925	0.484256	0.157836	0.0884225	0.369778	0.573528
	6.49463	0.0573082	0.486018	0.16008	0.0897317	0.371112	0.548335
	6.49587	0.0574929	0.48778	0.16135	0.0909137	0.372242	0.521188
	6.49712	0.0576015	0.489562	0.162053	0.0921503	0.373314	0.492191
	6.49837	0.0577392	0.491296	0.161188	0.0939142	0.374549	0.467666
	6.49962	0.0578822	0.492943	0.160539	0.0959872	0.375928	0.466278
	6.50087	0.0579546	0.494552	0.160593	0.0980148	0.377099	0.478566
	6.50212	0.0579864	0.496707	0.16062	0.0999788	0.378148	0.476149
	6.50336	0.0582376	0.499993	0.160593	0.101424	0.379174	0.464633
	6.50461	0.0586476	0.502972	0.16035	0.102025	0.380867	0.437743
	6.50586	0.0590115	0.505443	0.159755	0.102352	0.382843	0.386637
	6.50711	0.0592327	0.507914	0.158836	0.102334	0.384993	0.355685
	6.50836	0.0591688	0.510471	0.157971	0.101897	0.387167	0.367099
	6.50961	0.058749	0.513201	0.157268	0.101606	0.389374	0.396765
	6.51086	0.0581791	0.516008	0.156457	0.101461	0.391705	0.438617
	6.51211	0.057741	0.518852	0.155321	0.101397	0.393802	0.503656
	6.51335	0.0574517	0.521707	0.154078	0.101579	0.39557	0.558155
	6.5146	0.0571683	0.524551	0.153213	0.101888	0.397277	0.595842
	6.51585	0.0568603	0.526975	0.15305	0.10167	0.399172	0.627565
	6.5171	0.0565496	0.528603	0.153618	0.101079	0.401233	0.633735
	6.51835	0.0564106	0.530155	0.155321	0.100515	0.403073	0.611626
	6.5196	0.0563399	0.531859	0.157268	0.100024	0.404782	0.583194
	6.52084	0.0561401	0.533833	0.160026	0.0995514	0.406483	0.550649
	6.52209	0.0558773	0.535882	0.162919	0.0990513	0.408132	0.534762
	6.52334	0.0555523	0.538133	0.164378	0.0985422	0.409788	0.559029
	6.52459	0.0550949	0.540537	0.164865	0.0979966	0.411549	0.604994
	6.52584	0.0547279	0.542692	0.164919	0.0974238	0.413333	0.655329
	6.52709	0.0545916	0.544484	0.163892	0.0969692	0.415577	0.706023
	6.52834	0.0545397	0.546265	0.163324	0.0966964	0.418604	0.741242
	6.52958	0.0545701	0.548047	0.164189	0.09636	0.421596	0.747566
	6.53083	0.0546828	0.550049	0.165162	0.0958872	0.424438	0.733582
	6.53208	0.0548978	0.552979	0.166028	0.095369	0.42719	0.69646
	6.53333	0.0551674	0.555901	0.166731	0.0949325	0.429618	0.661396
	6.53458	0.0554132	0.5575	0.167488	0.0945234	0.432068	0.633015
	6.53583	0.055436	0.559052	0.168353	0.094287	0.434038	0.621909
	6.53708	0.0553748	0.560134	0.169407	0.0943779	0.435696	0.637334
	6.53833	0.0554365	0.560039	0.170948	0.0947234	0.437324	0.664943
	6.53957	0.0555947	0.559876	0.172733	0.0955872	0.439304	0.701705
	6.54082	0.0558281	0.559541	0.174301	0.0965419	0.441404	0.755587
	6.54207	0.0562179	0.559378	0.175734	0.0978602	0.4434	0.800112
	6.54332	0.0565769	0.559904	0.176923	0.0994787	0.445362	0.823557
	6.54457	0.0567745	0.560958	0.176896	0.100824	0.447532	0.847053
	6.54582	0.0569238	0.562012	0.176436	0.101934	0.450112	0.841809
	6.54707	0.0570261	0.563075	0.175247	0.102697	0.452666	0.801243
	6.54831	0.057078	0.564176	0.17422	0.10267	0.455033	0.783556
	6.54956	0.0569792	0.565431	0.174382	0.102334	0.457359	0.788852
	6.55081	0.0567423	0.5666	0.176463	0.101925	0.459301	0.796461
	6.55206	0.0564897	0.567423	0.177761	0.101506	0.46099	0.812451
	6.55331	0.0561625	0.568276	0.178275	0.10117	0.462688	0.815176
	6.55456	0.0558303	0.569425	0.178194	0.100961	0.464406	0.778826
	6.55581	0.0556238	0.57113	0.175869	0.100788	0.466285	0.725664
	6.55706	0.0554879	0.573094	0.172733	0.100652	0.468899	0.66993
	6.5583	0.0554651	0.575392	0.170705	0.100679	0.471346	0.610187
	6.55955	0.0556166	0.577509	0.169083	0.101106	0.473046	0.568541
	6.5608	0.0557637	0.579061	0.167623	0.101852	0.474526	0.549929
	6.56205	0.0558209	0.580019	0.166568	0.102743	0.475889	0.53214
	6.5633	0.0558531	0.580086	0.165622	0.103679	0.477128	0.526176
	6.56455	0.0556457	0.579827	0.164892	0.10427	0.478468	0.545096
	6.56579	0.0552653	0.579664	0.164162	0.104243	0.479916	0.557436
	6.56704	0.0550882	0.579779	0.163486	0.103925	0.481393	0.563914
	6.56829	0.0550663	0.580479	0.162729	0.103225	0.483542	0.573734
	6.56954	0.055162	0.582222	0.161459	0.102506	0.485891	0.595174
	6.57079	0.0556296	0.583946	0.159809	0.101606	0.48784	0.618105
	6.57204	0.0562335	0.585593	0.158566	0.100215	0.48968	0.622578
	6.57329	0.0566824	0.586963	0.158241	0.0984967	0.491522	0.620418
	6.57454	0.0570628	0.587624	0.158593	0.0963327	0.49338	0.600367
	6.57578	0.0574638	0.587806	0.16008	0.0942233	0.495002	0.537692
	6.57703	0.0578898	0.58817	0.161648	0.092323	0.496201	0.491625
	6.57828	0.0583749	0.589511	0.162891	0.0908228	0.497304	0.494864
	6.57953	0.0589042	0.591197	0.163432	0.0901773	0.498888	0.502833
	6.58078	0.0594393	0.592729	0.162648	0.0898409	0.500706	0.509003
	6.58203	0.0598161	0.594242	0.159999	0.0895044	0.50299	0.511317
	6.58328	0.0600969	0.595957	0.15743	0.0891317	0.505494	0.506021
	6.58452	0.0604585	0.598265	0.155132	0.0886952	0.507982	0.492396
	6.58577	0.0608685	0.600305	0.153726	0.0881224	0.510132	0.480725
	6.58702	0.0613325	0.60178	0.154483	0.087686	0.511978	0.474144
	6.58827	0.0618922	0.603236	0.156322	0.0879224	0.513289	0.471933
	6.58952	0.0623714	0.604577	0.157971	0.0889043	0.514351	0.474144
	6.59077	0.062708	0.605947	0.159296	0.0894681	0.515758	0.477949
	6.59201	0.0629892	0.607891	0.160377	0.0897499	0.517584	0.485764
	6.59326	0.063194	0.610171	0.16108	0.0898136	0.519634	0.499337
	6.59451	0.0632758	0.612508	0.161648	0.0892862	0.521814	0.497229
	6.59576	0.0635225	0.615065	0.161864	0.0888316	0.524027	0.471573
	6.59701	0.0640143	0.617575	0.161269	0.0890862	0.526694	0.441445
	6.59826	0.0645395	0.619835	0.160593	0.0894863	0.52959	0.397228
	6.59951	0.0652517	0.622125	0.159864	0.0897136	0.531903	0.337433
	6.60076	0.0660487	0.624452	0.159161	0.0896317	0.533931	0.26607
	6.602	0.0665043	0.626895	0.158539	0.0897772	0.535951	0.187251
	6.60325	0.066684	0.629414	0.157728	0.0903046	0.53796	0.112495
	6.6045	0.0668217	0.632	0.155862	0.0908956	0.539954	0.0454504
	6.60575	0.0668838	0.634797	0.153726	0.0917048	0.541939	0.00349619
	6.607	0.0668963	0.638216	0.152185	0.0925867	0.543921	0
	6.60825	0.066882	0.641616	0.152969	0.0932596	0.546121	0.00267354
	6.6095	0.0668597	0.644107	0.154051	0.093796	0.548523	0.0281752
	6.61074	0.0667126	0.646262	0.155646	0.0942324	0.550541	0.0834457
	6.61199	0.0664243	0.648513	0.157187	0.0944688	0.552275	0.140567
	6.61324	0.0662665	0.650945	0.158214	0.0946689	0.554049	0.196712
	6.61449	0.0662499	0.65312	0.158674	0.0948962	0.556582	0.242419
	6.61574	0.0662521	0.654729	0.15889	0.0951235	0.55946	0.264116
	6.61699	0.066304	0.656194	0.158944	0.0953871	0.562536	0.263139
	6.61824	0.0663416	0.657056	0.158782	0.0955599	0.565679	0.256918
	6.61948	0.0662665	0.657545	0.157917	0.0951871	0.568795	0.247818
	6.62073	0.0661234	0.658139	0.156944	0.0938506	0.571815	0.239283
	6.62198	0.0661569	0.658819	0.156403	0.0924776	0.574425	0.232805
	6.62323	0.0664126	0.659853	0.155889	0.0909774	0.576635	0.22355
	6.62448	0.0668033	0.661778	0.155321	0.0895317	0.578743	0.205966
	6.62573	0.0673067	0.663723	0.154727	0.0887225	0.580926	0.190799
	6.62698	0.0677667	0.665456	0.154591	0.0881588	0.583191	0.188074
	6.62822	0.0679026	0.667075	0.15524	0.0875314	0.584965	0.204321
	6.62947	0.0677497	0.668531	0.155673	0.0866676	0.586562	0.23409
	6.63072	0.0673917	0.669901	0.15524	0.0859494	0.588157	0.277021
	6.63197	0.0668811	0.671251	0.154321	0.0856039	0.59011	0.317587
	6.63322	0.0662942	0.672496	0.153321	0.0852493	0.592179	0.350749
	6.63447	0.065591	0.673857	0.152293	0.0848583	0.594268	0.378565
	6.63572	0.0648927	0.676031	0.152266	0.0843855	0.596355	0.398154
	6.63697	0.0642655	0.678579	0.154943	0.0836945	0.598428	0.413012
	6.63821	0.0636669	0.680427	0.156835	0.0828398	0.600423	0.408385
	6.63946	0.0635386	0.682008	0.156646	0.0821761	0.602031	0.365043
	6.64071	0.0637988	0.683655	0.156241	0.0822033	0.60348	0.303294
	6.64196	0.0641783	0.685714	0.15497	0.0824488	0.604966	0.207252
	6.64321	0.0646602	0.687707	0.153023	0.0829125	0.606709	0.122418
	6.64446	0.0651319	0.689469	0.15159	0.0834035	0.608656	0.0810293
	6.64571	0.0655279	0.691222	0.150617	0.0836126	0.61002	0.0876616
	6.64695	0.0658337	0.693013	0.150671	0.0833581	0.610989	0.123652
	6.6482	0.0660926	0.694948	0.153294	0.0830671	0.611956	0.179745
	6.64945	0.0663156	0.697448	0.156673	0.0827216	0.613193	0.22391
	6.6507	0.0665231	0.700446	0.161134	0.0823034	0.614627	0.239797
	6.65195	0.0666943	0.703463	0.165676	0.0816669	0.616141	0.248589
	6.6532	0.066705	0.706652	0.169137	0.0809486	0.617699	0.255633
	6.65444	0.0664694	0.70965	0.16984	0.0803667	0.61929	0.267047
	6.65569	0.0661815	0.711633	0.17057	0.0798484	0.620969	0.305916
	6.65694	0.0660286	0.713482	0.171408	0.0792847	0.622628	0.378102
	6.65819	0.0661207	0.715062	0.172516	0.0785755	0.62421	0.436766
	6.65944	0.0665016	0.716135	0.175328	0.0779572	0.625764	0.481291
	6.66069	0.0671757	0.717313	0.179329	0.0775572	0.627706	0.523348
	6.66194	0.0678789	0.718692	0.184196	0.0772935	0.630027	0.559081
	6.66319	0.0686635	0.720234	0.189576	0.0776026	0.632139	0.594814
	6.66443	0.0695669	0.722466	0.19474	0.0784573	0.634083	0.637488
	6.66568	0.0705898	0.724899	0.198741	0.0793393	0.636016	0.681807
	6.66693	0.0716671	0.726546	0.202148	0.0802576	0.637834	0.71281
	6.66818	0.0727901	0.727763	0.202445	0.081185	0.639619	0.719803
	6.66943	0.0739797	0.728922	0.202607	0.0821488	0.641468	0.741551
	6.67068	0.0747991	0.729956	0.201688	0.082858	0.643337	0.806436
	6.67193	0.075146	0.730866	0.199741	0.0829489	0.64553	0.866231
	6.67317	0.0754862	0.731412	0.198633	0.0828944	0.648185	0.896977
	6.67442	0.075792	0.732054	0.198417	0.0828398	0.65076	0.888905
	6.67567	0.0761031	0.733146	0.198471	0.0828307	0.653051	0.839495
	6.67692	0.0765157	0.734697	0.199633	0.0830489	0.655274	0.745715
	6.67817	0.0769945	0.73622	0.200363	0.0837854	0.657654	0.660162
	6.67942	0.0773007	0.737705	0.198011	0.0844219	0.660122	0.611164
	6.68067	0.0772967	0.738807	0.194956	0.0844037	0.662298	0.578516
	6.68191	0.0771836	0.73872	0.192388	0.0840309	0.664339	0.577179
	6.68316	0.0771054	0.738347	0.19136	0.0838945	0.666441	0.583554
	6.68441	0.077041	0.737772	0.191631	0.0838945	0.668716	0.59322
	6.68566	0.077269	0.737159	0.194442	0.0841582	0.671009	0.605868
	6.68691	0.0778032	0.7369	0.197146	0.0857402	0.673204	0.595431
	6.68816	0.0781742	0.738194	0.199471	0.0873587	0.675362	0.542937
	6.68941	0.0783808	0.739697	0.20112	0.0891226	0.677409	0.494093
	6.69065	0.0785524	0.741804	0.201093	0.0908592	0.679376	0.461342
	6.6919	0.0786365	0.743921	0.20012	0.0923867	0.680859	0.439028
	6.69315	0.0786356	0.746278	0.199552	0.0934778	0.681921	0.423244
	6.6944	0.0785538	0.748739	0.200174	0.0940324	0.682988	0.411059
	6.69565	0.0784308	0.750473	0.201282	0.0939869	0.684609	0.402267
	6.6969	0.0783057	0.751785	0.203445	0.0939142	0.686609	0.403398
	6.69815	0.0781617	0.753116	0.205635	0.0937505	0.688707	0.414503
	6.69939	0.0779758	0.754601	0.208041	0.0935505	0.690877	0.454247
	6.70064	0.0777133	0.756134	0.21088	0.093305	0.693172	0.492962
	6.70189	0.0774313	0.757829	0.214368	0.0930413	0.695694	0.526947
	6.70314	0.0771183	0.759515	0.219207	0.092714	0.698036	0.563348
	6.70439	0.0767652	0.7612	0.224236	0.0922321	0.699904	0.629776
	6.70564	0.0764406	0.762829	0.227913	0.091723	0.701582	0.724738
	6.70689	0.0761523	0.764026	0.230616	0.0912047	0.703262	0.821449
	6.70814	0.0759158	0.764706	0.232103	0.0907774	0.70494	0.925152
	6.70938	0.0758483	0.765453	0.233293	0.0907865	0.706483	1.0179
	6.71063	0.0760513	0.766612	0.234374	0.0912865	0.707916	1.07682
	6.71188	0.076577	0.76826	0.234618	0.0924231	0.709387	1.12593
	6.71313	0.077256	0.771181	0.23451	0.0939233	0.711324	1.16017
	6.71438	0.0778859	0.774476	0.232887	0.0951598	0.713493	1.17168
	6.71563	0.0784197	0.777685	0.231265	0.0955235	0.715502	1.1795
	6.71687	0.0787026	0.780481	0.229778	0.0954053	0.717435	1.18181
	6.71812	0.0786168	0.782818	0.228589	0.094087	0.719437	1.19168
	6.71937	0.078552	0.783738	0.227751	0.0927231	0.721556	1.22212
	6.72062	0.0786065	0.784686	0.227264	0.0910592	0.723822	1.25744
	6.72187	0.0788225	0.785788	0.226696	0.0889316	0.726176	1.27888
	6.72312	0.0791215	0.787004	0.225588	0.0870495	0.728553	1.29266
	6.72437	0.0794832	0.788	0.223966	0.0855311	0.731064	1.30809
	6.72562	0.0799177	0.788805	0.220938	0.0841764	0.733618	1.33328
	6.72686	0.0805065	0.789686	0.217774	0.0834308	0.735624	1.35647
	6.72811	0.0811708	0.790893	0.214476	0.0833944	0.737342	1.36834
	6.72936	0.0818444	0.792148	0.210367	0.083449	0.739027	1.37904
	6.73061	0.0825195	0.793259	0.205798	0.0835581	0.740568	1.38079
	6.73186	0.0829066	0.794408	0.200904	0.0835763	0.741898	1.36886
	6.73311	0.0828919	0.796046	0.196065	0.0827852	0.743001	1.36151
	6.73435	0.0829129	0.798555	0.191955	0.0819397	0.74403	1.35935
	6.7356	0.0829755	0.800893	0.189657	0.081285	0.745321	1.34978
	6.73685	0.0831243	0.803306	0.188684	0.0806395	0.746911	1.30279
	6.7381	0.0835892	0.805873	0.188467	0.0800848	0.748579	1.23971
	6.73935	0.0842544	0.808153	0.188305	0.0796484	0.750249	1.16952
	6.7406	0.0847439	0.810241	0.188494	0.0787755	0.751923	1.09837
	6.74185	0.085115	0.811898	0.189035	0.0775299	0.753902	1.04047
	6.7431	0.085263	0.813287	0.19036	0.0762752	0.755963	1.0213
	6.74434	0.0850448	0.814695	0.191658	0.0751114	0.757496	1.01466
	6.74559	0.0847743	0.816505	0.192658	0.0741385	0.758769	1.03328
	6.74684	0.0845919	0.818334	0.192253	0.0741476	0.760031	1.05004
	6.74809	0.0844583	0.820595	0.191712	0.0742658	0.76145	1.05693
	6.74934	0.0845696	0.822855	0.190928	0.0742658	0.762954	1.04808
	6.75059	0.0849661	0.824838	0.190225	0.0734566	0.764344	1.01682
	6.75184	0.0852907	0.826476	0.19009	0.0726928	0.765679	0.972916
	6.75308	0.0854632	0.82798	0.190603	0.0725201	0.767341	0.940371
	6.75433	0.0855848	0.829263	0.191577	0.0723746	0.76936	0.952813
	6.75558	0.0855334	0.830575	0.192793	0.0725382	0.771343	0.979908
	6.75683	0.0853072	0.831955	0.194037	0.0733111	0.77321	0.99816
	6.75808	0.084921	0.833353	0.193631	0.073302	0.775044	1.01497
	6.75933	0.0844538	0.834378	0.192847	0.0726383	0.776844	1.01492
	6.76058	0.0840568	0.835336	0.192955	0.0720927	0.778649	0.976258
	6.76182	0.0838396	0.836418	0.19328	0.07222	0.780592	0.947414
	6.76307	0.0839124	0.838573	0.193064	0.0728928	0.782613	0.931579
	6.76432	0.0844556	0.84047	0.191009	0.0743294	0.784666	0.916823
	6.76557	0.0849929	0.841303	0.188413	0.0758296	0.786764	0.906694
	6.76682	0.0854744	0.842136	0.184007	0.0771662	0.788664	0.910602
	6.76807	0.0857972	0.842998	0.179735	0.077639	0.790246	0.950088
	6.76932	0.0858289	0.844014	0.177923	0.0779118	0.79172	1.00294
	6.77057	0.0855553	0.845297	0.177599	0.0780391	0.793613	1.05297
	6.77181	0.0852929	0.846743	0.17695	0.07823	0.795833	1.094
	6.77306	0.0850645	0.848228	0.176058	0.0788028	0.797822	1.11837
	6.77431	0.0850323	0.849933	0.175112	0.0799394	0.799638	1.10973
	6.77556	0.0853926	0.851772	0.173327	0.0810032	0.801476	1.10048
	6.77681	0.0858893	0.853266	0.171624	0.0820033	0.80338	1.08844
	6.77806	0.0864145	0.854751	0.171462	0.082958	0.805259	1.07096
	6.7793	0.086968	0.85614	0.171354	0.0840854	0.807004	1.06305
	6.78055	0.0872876	0.85705	0.171516	0.0854493	0.808688	1.06726
	6.7818	0.0872585	0.85817	0.172246	0.0876951	0.810427	1.07086
	6.78305	0.0872509	0.859607	0.172462	0.0901773	0.812211	1.06927
	6.7843	0.087364	0.861092	0.172057	0.0926231	0.81363	1.05744
	6.78555	0.0876832	0.862864	0.171543	0.094387	0.814723	0.997235
	6.7868	0.0881745	0.865095	0.170056	0.0959145	0.81581	0.91744
	6.78805	0.0887727	0.867193	0.168353	0.0966328	0.817394	0.839752
	6.78929	0.0893011	0.86907	0.168272	0.0973329	0.819255	0.775793
	6.79054	0.089673	0.87111	0.168569	0.097833	0.82115	0.725252
	6.79179	0.0898862	0.873534	0.169353	0.0978784	0.823068	0.720728
	6.79304	0.0899292	0.876149	0.173652	0.0972329	0.82508	0.713993
	6.79429	0.0899157	0.877547	0.178599	0.0961418	0.827241	0.688028
	6.79554	0.0898666	0.878802	0.185196	0.0950598	0.829424	0.627822
	6.79678	0.0897678	0.880076	0.191604	0.0940688	0.831565	0.563657
	6.79803	0.0897293	0.882058	0.196227	0.093205	0.83369	0.495481
	6.79928	0.0897713	0.884012	0.198417	0.0932777	0.835776	0.435738
	6.80053	0.0898804	0.885832	0.198254	0.0934505	0.837868	0.430493
	6.80178	0.0902188	0.887671	0.196659	0.0936778	0.839719	0.459337
	6.80303	0.0907361	0.889596	0.195335	0.0944052	0.84126	0.496664
	6.80428	0.0912376	0.891637	0.195551	0.094778	0.842834	0.534762
	6.80553	0.0917473	0.893466	0.196524	0.0945052	0.844657	0.565508
	6.80677	0.0920991	0.895066	0.1982	0.0942324	0.84663	0.555379
	6.80802	0.0919167	0.896665	0.19985	0.0940415	0.84854	0.53178
	6.80927	0.091517	0.89815	0.201039	0.0939506	0.85041	0.513939
	6.81052	0.0910588	0.899644	0.198227	0.0936505	0.852428	0.496458
	6.81177	0.0906082	0.901713	0.195064	0.0932686	0.85465	0.482679
	6.81302	0.090323	0.903839	0.191252	0.0928777	0.8569	0.481496
	6.81427	0.0903722	0.905975	0.187467	0.0923321	0.859096	0.485558
	6.81551	0.0903194	0.90814	0.183898	0.0918139	0.861249	0.493785
	6.81676	0.0901013	0.910036	0.180546	0.0919048	0.863151	0.50088
	6.81801	0.0898657	0.911396	0.178221	0.0919957	0.864805	0.502062
	6.81926	0.0895635	0.912766	0.176301	0.0920776	0.866021	0.495481
	6.82051	0.0892653	0.914088	0.174436	0.0920866	0.866898	0.476766
	6.82176	0.0891289	0.915362	0.174895	0.092314	0.867914	0.456663
	6.82301	0.0890766	0.916329	0.175544	0.092914	0.869184	0.443193
	6.82425	0.0890266	0.917105	0.1723	0.0934323	0.87049	0.458668
	6.8255	0.0889801	0.917996	0.169056	0.0933687	0.871646	0.497898
	6.82675	0.0889613	0.920065	0.165784	0.092323	0.872737	0.564068
	6.828	0.0890065	0.922191	0.162459	0.0911774	0.87419	0.625611
	6.82925	0.0890668	0.923657	0.16081	0.0900045	0.875973	0.694147
	6.8305	0.0891808	0.925132	0.161486	0.0889589	0.877708	0.763248
	6.83175	0.0893207	0.926511	0.162134	0.0886043	0.879367	0.775896
	6.83299	0.0892304	0.927737	0.161594	0.0885225	0.881007	0.752605
	6.83424	0.0888862	0.928858	0.160215	0.0878678	0.8826	0.72736
	6.83549	0.0886242	0.929863	0.15716	0.0872041	0.88408	0.674198
	6.83674	0.0885903	0.930869	0.153402	0.0864858	0.885302	0.612346
	6.83799	0.0888773	0.931903	0.149752	0.0853493	0.886379	0.5943
	6.83924	0.0896672	0.932957	0.147454	0.08414	0.887778	0.594403
	6.84049	0.0906355	0.934116	0.145886	0.0827852	0.889548	0.59831
	6.84173	0.0914285	0.935237	0.148265	0.0814396	0.891234	0.621549
	6.84298	0.0918572	0.9363	0.150671	0.0805485	0.892726	0.642115
	6.84423	0.0920852	0.938752	0.15324	0.0801212	0.894144	0.649827
	6.84548	0.0920025	0.941271	0.156078	0.0798575	0.89536	0.657385
	6.84673	0.0918425	0.943752	0.158674	0.0796575	0.896487	0.663709
	6.84798	0.0914285	0.946223	0.161053	0.0794666	0.897899	0.669468
	6.84923	0.090829	0.94855	0.163324	0.0797211	0.899477	0.681036
	6.85048	0.0902953	0.950476	0.164216	0.0800303	0.901219	0.698003
	6.85172	0.0898035	0.95242	0.164595	0.0804394	0.903197	0.719083
	6.85297	0.0894767	0.954403	0.162783	0.0808486	0.904997	0.775793
	6.85422	0.0894973	0.956385	0.16081	0.0810486	0.90658	0.838107
	6.85547	0.089627	0.959192	0.159647	0.0808213	0.908136	0.871989
	6.85672	0.0897472	0.962362	0.160702	0.0811214	0.909742	0.902632
	6.85797	0.0898804	0.964268	0.16181	0.0824943	0.911369	0.930396
	6.85921	0.0900843	0.966021	0.163	0.0839036	0.912694	0.950653
	6.86046	0.0904651	0.967621	0.164	0.0855857	0.913635	0.969985
	6.86171	0.0908	0.96787	0.163513	0.0873496	0.914563	0.987672
	6.86296	0.0910472	0.968195	0.161918	0.088377	0.915581	1.00798
	6.86421	0.0912752	0.968684	0.161377	0.0890953	0.916685	1.04721
	6.86546	0.0914106	0.969191	0.161675	0.0897954	0.91783	1.10222
	6.86671	0.091416	0.970657	0.161999	0.0902136	0.919011	1.18366
	6.86796	0.0911867	0.973042	0.159728	0.0907137	0.920041	1.2757
	6.8692	0.0908264	0.975417	0.157322	0.0916048	0.92084	1.36459
	6.87045	0.0904553	0.977774	0.153483	0.0925049	0.921301	1.43539
	6.8717	0.090044	0.980159	0.149617	0.0933232	0.921367	1.50094
	6.87295	0.0897468	0.983195	0.146454	0.0940051	0.921363	1.54866
	6.8742	0.0898424	0.986346	0.144994	0.0942233	0.921844	1.59714
	6.87545	0.0899332	0.988195	0.143426	0.0940233	0.922782	1.64974
	6.8767	0.089964	0.990062	0.141587	0.0938233	0.923896	1.70753
	6.87794	0.0899171	0.991825	0.139722	0.0937324	0.925167	1.7667
	6.87919	0.0901156	0.993051	0.138884	0.0936142	0.926445	1.82598
	6.88044	0.0905541	0.994459	0.138505	0.0930868	0.927734	1.87951
	6.88169	0.0909632	0.99625	0.139532	0.0925049	0.9289	1.91005
	6.88294	0.0912546	0.998041	0.140965	0.0918866	0.929808	1.93735
	6.88419	0.0913123	1.00008	0.142344	0.0912138	0.930591	1.92588
	6.88544	0.0909949	1.00254	0.14329	0.0907501	0.931551	1.90475
	6.88668	0.0905385	1.00423	0.143615	0.0906773	0.932683	1.89709
	6.88793	0.0902278	1.00558	0.141479	0.0906319	0.933811	1.94084
	6.88918	0.0903091	1.0069	0.139316	0.0904319	0.93492	1.98712
	6.89043	0.0904477	1.00801	0.135531	0.0901318	0.936001	2.04136
	6.89168	0.0904272	1.00929	0.130151	0.0895408	0.936986	2.09488
	6.89293	0.0903914	1.0118	0.126528	0.0888225	0.937881	2.12085
	6.89418	0.0901866	1.0143	0.124041	0.088086	0.938676	2.12825
	6.89542	0.0897114	1.01677	0.121581	0.0875951	0.939408	2.11596
	6.89667	0.0893261	1.02089	0.120202	0.0871223	0.940222	2.09082
	6.89792	0.0890051	1.02442	0.119039	0.0869313	0.941135	2.06465
	6.89917	0.0886967	1.02702	0.120553	0.0867586	0.942251	2.00948
	6.90042	0.0884374	1.02956	0.122094	0.0868222	0.943583	1.9557
	6.90167	0.0882367	1.03162	0.12423	0.0872586	0.944954	1.92182
	6.90292	0.088073	1.03315	0.12761	0.0877678	0.946165	1.88886
	6.90416	0.0879219	1.03403	0.130178	0.088377	0.947215	1.87827
	6.90541	0.0878366	1.03471	0.13107	0.0889953	0.947699	1.9137
	6.90666	0.0879009	1.03537	0.131908	0.0895317	0.947816	1.94496
	6.90791	0.0880668	1.03619	0.131178	0.09005	0.947973	1.97056
	6.90916	0.0883355	1.0371	0.129745	0.0904591	0.948246	1.9957
	6.91041	0.0885965	1.03857	0.127339	0.0908501	0.948593	2.01457
	6.91166	0.0889014	1.04006	0.124528	0.0912683	0.948923	2.03236
	6.91291	0.0892716	1.04174	0.122094	0.0918139	0.949244	2.07514
	6.91415	0.089757	1.04383	0.121716	0.0923867	0.950055	2.12362
	6.9154	0.0903695	1.04574	0.121418	0.0930868	0.951644	2.17046
	6.91665	0.0909158	1.04713	0.121472	0.0937778	0.95325	2.20655
	6.9179	0.0911348	1.04851	0.121554	0.0944597	0.954657	2.22619
	6.91915	0.0910749	1.04981	0.120959	0.0951326	0.956032	2.19828
	6.9204	0.0905859	1.05109	0.119201	0.09596	0.957266	2.16969
	6.92164	0.0899292	1.0526	0.118796	0.0968783	0.958374	2.13355
	6.92289	0.0894338	1.0542	0.120012	0.0977875	0.959569	2.09355
	6.92414	0.089597	1.0559	0.121364	0.0984331	0.960836	2.08049
	6.92539	0.0898867	1.05832	0.123933	0.0990604	0.962116	2.08403
	6.92664	0.0905242	1.06051	0.12688	0.0994423	0.963445	2.09313
	6.92789	0.0911666	1.06098	0.128826	0.0998333	0.964746	2.14707
	6.92914	0.0918371	1.06144	0.130556	0.100352	0.965947	2.20954
	6.93039	0.0925291	1.06177	0.132584	0.101033	0.967115	2.29823
	6.93163	0.0931769	1.06194	0.135693	0.101461	0.968244	2.38527
	6.93288	0.0937719	1.06262	0.138343	0.101534	0.969334	2.4573
	6.93413	0.0943128	1.0638	0.139722	0.101579	0.970546	2.50054
	6.93538	0.0946553	1.06502	0.141019	0.101152	0.971895	2.52651
	6.93663	0.094877	1.06721	0.141776	0.100606	0.973245	2.50769
	6.93788	0.09494	1.06965	0.142155	0.100161	0.97492	2.48687
	6.93913	0.0949668	1.07192	0.143993	0.0997514	0.976883	2.47761
	6.94037	0.0949968	1.07416	0.146589	0.0992786	0.978728	2.47391
	6.94162	0.0950326	1.07634	0.149211	0.0986876	0.980504	2.47689
	6.94287	0.0950455	1.07828	0.149347	0.0980421	0.982199	2.48291
	6.94412	0.0950191	1.08002	0.149157	0.0972874	0.983696	2.48836
	6.94537	0.0950124	1.08135	0.146832	0.0965146	0.984487	2.48784
	6.94662	0.0950916	1.0827	0.144453	0.0959691	0.984573	2.48841
	6.94787	0.0953464	1.08416	0.14302	0.0956872	0.984521	2.4991
	6.94911	0.095919	1.0856	0.143047	0.0954326	0.984446	2.51
	6.95036	0.0966647	1.08721	0.143885	0.0951962	0.984362	2.52841
	6.95161	0.097371	1.08891	0.145886	0.0949507	0.984431	2.55453
	6.95286	0.0979638	1.09063	0.147914	0.0945779	0.98463	2.5882
	6.95411	0.0983053	1.09313	0.149671	0.094187	0.98483	2.62923
	6.95536	0.0980644	1.09566	0.151347	0.0940415	0.985038	2.67047
	6.95661	0.0978288	1.09754	0.151753	0.0939324	0.985236	2.73947
	6.95785	0.0976267	1.09933	0.151807	0.0940142	0.98538	2.81134
	6.9591	0.0974667	1.10111	0.151888	0.094587	0.985486	2.83381
	6.96035	0.0972771	1.10277	0.15205	0.095078	0.985707	2.85047
	6.9616	0.0970643	1.10455	0.151888	0.0953871	0.986147	2.84677
	6.96285	0.0967903	1.10651	0.15059	0.0956872	0.986753	2.79782
	6.9641	0.0962168	1.10849	0.149265	0.0958418	0.987418	2.76147
	6.96535	0.095417	1.11092	0.147454	0.0959054	0.988101	2.75227
	6.96659	0.0948287	1.1136	0.145156	0.0964419	0.988967	2.74265
	6.96784	0.0943267	1.11535	0.143534	0.0971056	0.990126	2.71268
	6.96909	0.0939436	1.11681	0.142317	0.0977966	0.991029	2.6736
	6.97034	0.0942927	1.11825	0.140992	0.0975693	0.991531	2.62265
	6.97159	0.0946401	1.12059	0.140911	0.097342	0.992017	2.56671
	6.97284	0.0949767	1.12303	0.141344	0.097242	0.992451	2.51072
	6.97409	0.0953012	1.12571	0.144047	0.097142	0.992909	2.45843
	6.97534	0.0955373	1.12839	0.147103	0.0972783	0.99356	2.40671
	6.97658	0.0956584	1.13041	0.150455	0.0977875	0.994355	2.3609
	6.97783	0.0956973	1.13139	0.154997	0.0980512	0.995193	2.31596
	6.97908	0.0956419	1.13217	0.158809	0.0980603	0.996103	2.28943
	6.98033	0.0955757	1.13283	0.161242	0.0980603	0.997045	2.28748
	6.98158	0.0954581	1.13348	0.163459	0.0980148	0.998017	2.27792
	6.98283	0.0953535	1.13492	0.164324	0.0979603	0.999007	2.26121
	6.98407	0.0953714	1.13659	0.164054	0.0980421	1.0001	2.24419
	6.98532	0.0954152	1.1374	0.163892	0.098133	1.00132	2.22404
	6.98657	0.0954322	1.13819	0.163838	0.0982967	1.00252	2.20224
	6.98782	0.0953897	1.13911	0.163784	0.0989877	1.00372	2.15884
	6.98907	0.09532	1.14115	0.165622	0.0994514	1.005	2.10861
	6.99032	0.0951926	1.14325	0.167677	0.0994241	1.00646	2.05653
	6.99157	0.0950723	1.14545	0.169678	0.0993968	1.00789	2.00424
	6.99282	0.0949865	1.14765	0.171651	0.0990968	1.00908	1.97025
	6.99406	0.0949901	1.14996	0.173057	0.0983603	1.01017	1.98002
	6.99531	0.0953406	1.15237	0.173544	0.0976602	1.01106	1.99416
	6.99656	0.0958868	1.15426	0.174409	0.0970783	1.01169	1.99447
	6.99781	0.0963893	1.15597	0.175761	0.0964964	1.01207	1.98419
	6.99906	0.0967192	1.15767	0.177139	0.0959236	1.01219	1.9919
	7.00031	0.096869	1.15964	0.175409	0.0953599	1.01232	2.00953
	7.00155	0.0963446	1.16155	0.172624	0.0956054	1.01242	2.02789
	7.0028	0.0958216	1.16248	0.168434	0.0959691	1.01253	2.06876
	7.00405	0.0952865	1.16348	0.163784	0.0963055	1.01269	2.11169
	7.0053	0.0947567	1.1646	0.159918	0.0963691	1.01289	2.15128
	7.00655	0.09432	1.16609	0.159377	0.0961782	1.01328	2.19056
	7.0078	0.093978	1.16823	0.158782	0.0956235	1.01401	2.23026
	7.00905	0.0936776	1.17138	0.156917	0.0950325	1.01482	2.27031
	7.0103	0.0935354	1.17468	0.15497	0.0942415	1.01556	2.29386
	7.01154	0.093467	1.17783	0.152266	0.0932414	1.01628	2.29108
	7.01279	0.0934474	1.18087	0.148752	0.0922594	1.01681	2.28692
	7.01404	0.0934438	1.18318	0.146697	0.0912956	1.01714	2.33674
	7.01529	0.0934952	1.18522	0.145724	0.0903409	1.01741	2.4027
	7.01654	0.0936767	1.18723	0.144777	0.089268	1.01754	2.47273
	7.01779	0.0938877	1.19043	0.144345	0.0881224	1.01769	2.54373
	7.01904	0.0941733	1.19381	0.144074	0.0864858	1.01785	2.59756
	7.02028	0.0944599	1.19618	0.141749	0.0847946	1.01798	2.58281
	7.02153	0.0947451	1.19842	0.139559	0.0831035	1.01792	2.56568
	7.02278	0.0950272	1.20051	0.13737	0.0815032	1.01775	2.54846
	7.02403	0.0952735	1.20218	0.135207	0.0802121	1.01753	2.53129
	7.02528	0.0954979	1.20372	0.13353	0.0793756	1.0172	2.508
	7.02653	0.0957027	1.20516	0.132773	0.0785664	1.01702	2.48039
	7.02778	0.0956897	1.20658	0.132206	0.0775572	1.01712	2.46789
	7.02902	0.0956736	1.20887	0.131449	0.0764116	1.01729	2.46558
	7.03027	0.0958547	1.21163	0.130421	0.0752477	1.0176	2.46332
	7.03152	0.0960433	1.21416	0.132125	0.0740748	1.01809	2.4973
	7.03277	0.0963169	1.21663	0.135153	0.072911	1.0186	2.53535
	7.03402	0.0967469	1.21911	0.138316	0.073602	1.01912	2.54897
	7.03527	0.0971864	1.22152	0.144101	0.0746204	1.01978	2.5625
	7.03652	0.0976397	1.22383	0.150022	0.0759388	1.02072	2.57103
	7.03777	0.0980724	1.22575	0.152942	0.0772662	1.02163	2.56862
	7.03901	0.0983487	1.22765	0.155267	0.0786483	1.0222	2.56579
	7.04026	0.0985387	1.22963	0.157565	0.0801667	1.0226	2.56275
	7.04151	0.0985601	1.23171	0.159836	0.0818851	1.02304	2.55982
	7.04276	0.0985204	1.23393	0.162756	0.0838309	1.02351	2.57756
	7.04401	0.0985865	1.23626	0.166487	0.0857311	1.02413	2.60769
	7.04526	0.0990362	1.2386	0.170353	0.0861221	1.02496	2.59124
	7.0465	0.0994404	1.24158	0.173895	0.0859494	1.02578	2.55437
	7.04775	0.0996853	1.24466	0.17722	0.0857584	1.02655	2.5171
	7.049	0.099891	1.24645	0.180086	0.0855948	1.02727	2.49576
	7.05025	0.0998369	1.24804	0.182763	0.0855493	1.02796	2.49232
	7.0515	0.099562	1.24969	0.185412	0.0864858	1.02863	2.55263
	7.05275	0.0992888	1.25151	0.188684	0.0876132	1.02909	2.62183
	7.054	0.0990148	1.25351	0.192009	0.0886861	1.02913	2.68049
	7.05525	0.0987971	1.25574	0.195145	0.0897317	1.02906	2.72738
	7.05649	0.0988664	1.25797	0.198254	0.0902409	1.02908	2.77823
	7.05774	0.0990072	1.26005	0.200444	0.0898136	1.02912	2.83361
	7.05899	0.0993478	1.26196	0.201093	0.0893953	1.02938	2.88949
	7.06024	0.0996965	1.26306	0.201769	0.0891317	1.02989	2.90733
	7.06149	0.0999478	1.26366	0.202715	0.0888953	1.03027	2.91129
	7.06274	0.100037	1.26425	0.203662	0.0896226	1.03051	2.88142
	7.06398	0.100032	1.26549	0.206582	0.0909501	1.0307	2.8443
	7.06523	0.0998878	1.26688	0.210529	0.0906864	1.03078	2.81798
	7.06648	0.0997345	1.26834	0.211745	0.0899681	1.03064	2.83731
	7.06773	0.0995463	1.26981	0.21234	0.0891589	1.03026	2.86564
	7.06898	0.0993782	1.27179	0.212773	0.0879497	1.02971	2.90451
	7.07023	0.0993501	1.27465	0.212205	0.0866404	1.02914	2.94445
	7.07148	0.0993858	1.27758	0.211556	0.0851947	1.02853	2.9626
	7.07273	0.0994229	1.28043	0.210961	0.0837399	1.0279	2.96389
	7.07397	0.0994641	1.28327	0.210367	0.0818578	1.02722	2.94106
	7.07522	0.099439	1.28551	0.209988	0.0795029	1.02656	2.90677
	7.07647	0.0989821	1.2874	0.209934	0.0784664	1.02595	2.87201
	7.07772	0.098519	1.28866	0.210285	0.0782118	1.02548	2.81607
	7.07897	0.0979562	1.28976	0.210826	0.07803	1.02505	2.75741
	7.08022	0.0973116	1.29085	0.211421	0.0784573	1.02468	2.68101
	7.08147	0.0969271	1.29195	0.210258	0.0789119	1.02422	2.60399
	7.08271	0.0967872	1.29299	0.207825	0.0783027	1.02348	2.52594
	7.08396	0.0966361	1.29387	0.204581	0.0775754	1.02272	2.44635
	7.08521	0.0963343	1.29473	0.201201	0.0767843	1.02239	2.37782
	7.08646	0.0959892	1.29609	0.197903	0.075766	1.02228	2.32167
	7.08771	0.0953325	1.29803	0.195497	0.0753114	1.0222	2.26563
	7.08896	0.094649	1.3004	0.194118	0.0758296	1.02218	2.22609
	7.09021	0.0941398	1.30296	0.194226	0.0764206	1.022	2.19087
	7.09145	0.0941514	1.30554	0.194686	0.0776299	1.02149	2.1974
	7.0927	0.0942489	1.30831	0.195848	0.0792847	1.02089	2.21499
	7.09395	0.094514	1.31103	0.197876	0.0799212	1.01999	2.23185
	7.0952	0.0947612	1.31304	0.198363	0.080003	1.01878	2.25221
	7.09645	0.0948323	1.31497	0.197633	0.0800667	1.01767	2.26434
	7.0977	0.0947983	1.3169	0.19674	0.0792847	1.01668	2.23442
	7.09895	0.0948028	1.31882	0.195091	0.078521	1.01573	2.19535
	7.10019	0.0948233	1.32017	0.193064	0.0780663	1.01489	2.15673
	7.10144	0.0948488	1.32062	0.191847	0.0777027	1.01411	2.11838
	7.10269	0.0949181	1.321	0.190847	0.0769116	1.01337	2.09972
	7.10394	0.0949865	1.3217	0.189846	0.0753568	1.01263	2.09828
	7.10519	0.0950495	1.32256	0.188792	0.073993	1.01221	2.09956
	7.10644	0.0950992	1.32409	0.187548	0.0731111	1.01228	2.11905
	7.10769	0.0950294	1.32592	0.185899	0.0723291	1.01226	2.14666
	7.10893	0.0948256	1.32763	0.184169	0.0726655	1.01214	2.1938
	7.11018	0.0947236	1.32962	0.183493	0.0735657	1.01185	2.24429
	7.11143	0.0947098	1.33176	0.184088	0.0740021	1.01106	2.29406
	7.11268	0.0947402	1.33392	0.186791	0.0742294	1.01002	2.3356
	7.11393	0.0950536	1.33608	0.190684	0.0744022	1.00926	2.37689
	7.11518	0.0954604	1.33835	0.194767	0.0743658	1.00866	2.41946
	7.11643	0.0960062	1.34078	0.196443	0.0743385	1.00831	2.46244
	7.11768	0.0965672	1.3428	0.197335	0.0745294	1.00837	2.49144
	7.11892	0.0971104	1.34423	0.197254	0.0747658	1.00847	2.50419
	7.12017	0.0975346	1.34554	0.197011	0.0752023	1.00851	2.50034
	7.12142	0.0977541	1.34659	0.196984	0.075866	1.00849	2.49067
	7.12267	0.0975208	1.34755	0.197416	0.0760297	1.00812	2.48049
	7.12392	0.0972928	1.34835	0.197173	0.0757205	1.00719	2.5026
	7.12517	0.096949	1.34908	0.19601	0.0753387	1.00651	2.53653
	7.12641	0.0964604	1.3499	0.194794	0.075275	1.00624	2.56805
	7.12766	0.0961493	1.35095	0.191712	0.0753568	1.00606	2.59921
	7.12891	0.0959624	1.35205	0.187846	0.0762388	1.00621	2.63247
	7.13016	0.0957737	1.35317	0.184223	0.0772844	1.00649	2.68491
	7.13141	0.0955131	1.35428	0.180979	0.0781845	1.00666	2.73952
	7.13266	0.0952333	1.35601	0.177815	0.0785028	1.00677	2.79345
	7.13391	0.094906	1.3583	0.176112	0.0791665	1.00678	2.8478
	7.13516	0.0945766	1.36037	0.175328	0.0806122	1.00653	2.88307
	7.1364	0.0942949	1.36227	0.174787	0.0821852	1.00601	2.89731
	7.13765	0.0943888	1.36414	0.174247	0.0835217	1.00492	2.88985
	7.1389	0.0945945	1.36578	0.173598	0.0846583	1.00392	2.87556
	7.14015	0.0949664	1.3673	0.172003	0.0845582	1.00327	2.86075
	7.1414	0.0953406	1.36858	0.169164	0.0839581	1.00316	2.86888
	7.14265	0.0958439	1.36982	0.165054	0.0833126	1.00353	2.8824
	7.1439	0.0964577	1.37113	0.160593	0.0832762	1.00432	2.90492
	7.14514	0.096763	1.37274	0.155592	0.0833853	1.00483	2.92805
	7.14639	0.0969924	1.37426	0.14986	0.0837127	1.00465	2.94379
	7.14764	0.0972213	1.37563	0.146021	0.0840673	1.00402	2.94322
	7.14889	0.0974372	1.37698	0.143101	0.0843582	1.00294	2.95371
	7.15014	0.0976589	1.37857	0.140289	0.0845401	1.00179	2.97993
	7.15139	0.0979888	1.38045	0.138397	0.0844946	1.00094	3.01016
	7.15264	0.0983107	1.38263	0.136775	0.0842673	1.00063	3.03433
	7.15388	0.0984663	1.38489	0.13472	0.0839672	1.00073	3.05412
	7.15513	0.0982919	1.38715	0.132557	0.0832671	1.00134	3.0444
	7.15638	0.0982155	1.38928	0.130421	0.0823034	1.00187	3.01926
	7.15763	0.0982727	1.3913	0.128421	0.0810213	1.00206	2.99232
	7.15888	0.0983393	1.39307	0.12815	0.0795666	1.00178	3.00939
	7.16013	0.0985239	1.3948	0.129178	0.0780482	1.00119	3.03618
	7.16138	0.0987917	1.39639	0.130394	0.0763661	1.00045	3.04554
	7.16262	0.0991265	1.39768	0.130097	0.0747568	0.999744	3.05068
	7.16387	0.0994801	1.39847	0.128691	0.0736839	0.99911	3.04353
	7.16512	0.0998105	1.39875	0.125528	0.0727837	0.998633	3.01484
	7.16637	0.0999062	1.39889	0.121554	0.0719472	0.998382	2.99859
	7.16762	0.0999276	1.39945	0.117444	0.0711835	0.998128	3.00327
	7.16887	0.0996062	1.40034	0.114903	0.0706289	0.99759	3.01181
	7.17012	0.0992835	1.4015	0.113037	0.0702924	0.996589	3.02991
	7.17136	0.0989535	1.40277	0.112253	0.0700106	0.995204	3.05433
	7.17261	0.0985981	1.40409	0.111712	0.070147	0.993545	3.05916
	7.17386	0.0981135	1.40573	0.111496	0.0704379	0.991935	3.05746
	7.17511	0.0975324	1.4074	0.112037	0.0701924	0.990146	3.05628
	7.17636	0.0970004	1.40882	0.113362	0.0697651	0.988378	3.06487
	7.17761	0.0969383	1.41014	0.115389	0.0694832	0.98735	3.08168
	7.17886	0.0969995	1.41154	0.117579	0.0694378	0.9866	3.11464
	7.18011	0.0970795	1.41302	0.119255	0.0695196	0.986032	3.15037
	7.18135	0.0971609	1.41432	0.120418	0.0697014	0.986031	3.19315
	7.1826	0.0971685	1.41534	0.120634	0.0699197	0.98593	3.24775
	7.18385	0.0968721	1.41629	0.120472	0.0695196	0.985299	3.31114
	7.1851	0.0967085	1.41747	0.120229	0.068674	0.984599	3.37855
	7.18635	0.0968972	1.41874	0.12104	0.0682012	0.983437	3.44616
	7.1876	0.0970979	1.42012	0.122365	0.0679557	0.98156	3.50827
	7.18884	0.0973992	1.42155	0.123554	0.067683	0.979997	3.56806
	7.19009	0.0977698	1.42318	0.124717	0.0669556	0.978829	3.57927
	7.19134	0.0980241	1.42534	0.125176	0.0661555	0.977742	3.58323
	7.19259	0.0981958	1.42771	0.124284	0.065519	0.976937	3.5841
	7.19384	0.0983648	1.43029	0.124257	0.0649189	0.976254	3.57233
	7.19509	0.0983357	1.43293	0.12542	0.0644825	0.975497	3.57243
	7.19634	0.0983035	1.43564	0.126853	0.064237	0.974716	3.59464
	7.19759	0.098523	1.43845	0.129664	0.0639642	0.973886	3.61942
	7.19883	0.0987434	1.44081	0.133666	0.0636278	0.972958	3.67809
	7.20008	0.0991176	1.44287	0.136559	0.0632823	0.972262	3.75963
	7.20133	0.0997166	1.44487	0.138721	0.0633732	0.971988	3.83002
	7.20258	0.100325	1.44639	0.140911	0.0636551	0.971658	3.89984
	7.20383	0.100945	1.44775	0.143777	0.0634823	0.97107	3.9711
	7.20508	0.101561	1.44877	0.146643	0.0632368	0.970216	4.01105
	7.20633	0.102069	1.44973	0.148779	0.0629186	0.969465	4.03449
	7.20757	0.102539	1.45086	0.150671	0.0622549	0.968805	4.04786
	7.20882	0.102486	1.45232	0.152023	0.0613365	0.968269	4.05809
	7.21007	0.102304	1.45374	0.152645	0.0601818	0.968038	4.0656
	7.21132	0.102107	1.45507	0.153537	0.0589362	0.967678	4.04714
	7.21257	0.101861	1.4564	0.154862	0.0578815	0.966774	4.01362
	7.21382	0.101702	1.45812	0.156295	0.0570359	0.965722	3.96843
	7.21507	0.101847	1.45988	0.154754	0.0567995	0.964386	3.92025
	7.21631	0.10199	1.4614	0.151861	0.057045	0.962685	3.88575
	7.21756	0.102137	1.46293	0.14767	0.0573996	0.961523	3.86961
	7.21881	0.102283	1.46462	0.143101	0.0569813	0.961039	3.86297
	7.22006	0.102326	1.46682	0.138992	0.0562721	0.960493	3.85917
	7.22131	0.102304	1.46907	0.136099	0.0559721	0.959775	3.85583
	7.22256	0.102277	1.47081	0.134314	0.0558357	0.958836	3.85752
	7.22381	0.102163	1.47238	0.133936	0.0557175	0.95762	3.86483
	7.22505	0.102027	1.47418	0.133909	0.0556448	0.956288	3.884
	7.2263	0.102079	1.47625	0.134747	0.0554447	0.955172	3.90627
	7.22755	0.102132	1.47831	0.136396	0.0550447	0.954411	3.92395
	7.2288	0.102224	1.48027	0.136667	0.0545901	0.953704	3.89768
	7.23005	0.10255	1.48222	0.135829	0.0545719	0.953118	3.82976
	7.2313	0.102769	1.48394	0.134828	0.0549083	0.952485	3.73367
	7.23255	0.102781	1.48558	0.132287	0.0549356	0.951505	3.63253
	7.23379	0.10277	1.48765	0.129313	0.0547265	0.949886	3.54508
	7.23504	0.102547	1.48989	0.125933	0.0544628	0.948501	3.47438
	7.23629	0.102089	1.49228	0.122229	0.0540082	0.947449	3.44204
	7.23754	0.101711	1.49503	0.118363	0.0535808	0.946366	3.42225
	7.23879	0.101369	1.49772	0.114551	0.0534899	0.94515	3.40359
	7.24004	0.10103	1.5001	0.111226	0.0535081	0.943779	3.43618
	7.24129	0.100645	1.50241	0.10863	0.0536718	0.942078	3.48955
	7.24254	0.100261	1.50486	0.106332	0.0540354	0.940254	3.57279
	7.24378	0.0999267	1.50742	0.104359	0.0542264	0.938429	3.6623
	7.24503	0.0995977	1.50965	0.102764	0.0542082	0.936594	3.74009
	7.24628	0.0993232	1.51167	0.103764	0.0541445	0.934991	3.78889
	7.24753	0.0991842	1.51375	0.106522	0.0540173	0.933906	3.81691
	7.24878	0.0990519	1.51648	0.10936	0.0538627	0.93281	3.82657
	7.25003	0.0989164	1.5193	0.111604	0.0545628	0.931658	3.83315
	7.25127	0.098781	1.52154	0.113145	0.0555175	0.930475	3.85459
	7.25252	0.0985691	1.52362	0.113578	0.0564904	0.929466	3.88544
	7.25377	0.0983022	1.5257	0.113497	0.057536	0.928584	3.90966
	7.25502	0.0981176	1.52775	0.113524	0.0585907	0.927741	3.93161
	7.25627	0.0979736	1.52951	0.113686	0.0595908	0.927043	3.94657
	7.25752	0.0978324	1.53102	0.113199	0.0605455	0.926296	3.88668
	7.25877	0.0981207	1.53248	0.111848	0.0614275	0.92516	3.7966
	7.26002	0.0983956	1.53384	0.110252	0.0623458	0.923939	3.74534
	7.26126	0.0983947	1.53509	0.108171	0.0629368	0.922558	3.71135
	7.26251	0.0983845	1.53658	0.105792	0.0631368	0.920822	3.71788
	7.26376	0.098274	1.53813	0.104683	0.0632368	0.919482	3.78338
	7.26501	0.0980107	1.53968	0.104142	0.0626004	0.918756	3.8549
	7.26626	0.097975	1.54184	0.103548	0.0614547	0.918008	3.9094
	7.26751	0.0981739	1.54397	0.102304	0.0604273	0.917163	3.95881
	7.26875	0.0983769	1.54559	0.100763	0.0594817	0.916242	3.9621
	7.27	0.098574	1.54716	0.0991138	0.0586452	0.915452	3.94123
	7.27125	0.0987694	1.549	0.0974105	0.0581633	0.914726	3.87305
	7.2725	0.0990152	1.55129	0.0954369	0.0577087	0.913985	3.78184
	7.27375	0.0992665	1.55361	0.0929225	0.0570632	0.913203	3.68328
	7.275	0.099536	1.5558	0.0898404	0.0563449	0.912405	3.56117
	7.27625	0.0999688	1.55796	0.0864068	0.0558175	0.911627	3.44102
	7.2775	0.10034	1.56003	0.0829462	0.0554629	0.910849	3.3479
	7.27874	0.100571	1.56196	0.0799723	0.0552083	0.910121	3.26374
	7.27999	0.100804	1.56328	0.077431	0.0549901	0.909508	3.24158
	7.28124	0.101073	1.56432	0.0756466	0.0547901	0.908952	3.28348
	7.28249	0.101369	1.56543	0.0741055	0.0547901	0.908433	3.32724
	7.28374	0.101724	1.56687	0.0726186	0.0548628	0.90787	3.36076
	7.28499	0.102159	1.56846	0.0718615	0.0548719	0.906988	3.39238
	7.28624	0.102608	1.57007	0.0712397	0.0548537	0.905569	3.36359
	7.28748	0.102923	1.57169	0.0704557	0.0549174	0.904005	3.32369
	7.28873	0.103158	1.57326	0.0696987	0.0550901	0.902366	3.36657
	7.28998	0.102997	1.57478	0.068509	0.0553175	0.900685	3.43546
	7.29123	0.102775	1.57638	0.0665625	0.0555629	0.898832	3.50842
	7.29248	0.102552	1.57807	0.064724	0.0557993	0.897018	3.58888
	7.29373	0.102316	1.5798	0.0632371	0.0559994	0.895679	3.62606
	7.29498	0.102168	1.58276	0.0618582	0.0561721	0.894334	3.60426
	7.29622	0.102169	1.58623	0.0617231	0.0571814	0.89293	3.56904
	7.29747	0.102187	1.58915	0.0626964	0.058627	0.891251	3.51274
	7.29872	0.102409	1.59187	0.0643185	0.0599181	0.889636	3.44523
	7.29997	0.102859	1.59451	0.0663191	0.0606455	0.888154	3.42729
	7.30122	0.103339	1.59701	0.0682117	0.0610456	0.88669	3.42909
	7.30247	0.103821	1.59924	0.0697527	0.0610911	0.885341	3.43562
	7.30372	0.104304	1.60106	0.0713749	0.0610092	0.884163	3.45582
	7.30497	0.104419	1.60276	0.0735107	0.0615002	0.883033	3.48528
	7.30621	0.104437	1.6044	0.0758899	0.0624367	0.881931	3.53896
	7.30746	0.104301	1.60601	0.0776202	0.0632641	0.880771	3.59382
	7.30871	0.104151	1.60773	0.0786475	0.0639278	0.87939	3.65228
	7.30996	0.103835	1.60951	0.079053	0.0644916	0.877901	3.71727
	7.31121	0.103116	1.61136	0.079053	0.0645007	0.876304	3.7314
	7.31246	0.102332	1.61379	0.0789179	0.0643097	0.874722	3.6784
	7.3137	0.101499	1.61631	0.0788098	0.0639369	0.873086	3.60462
	7.31495	0.100664	1.61849	0.0786475	0.0634278	0.871407	3.52899
	7.3162	0.100397	1.62057	0.0778905	0.0630823	0.870071	3.45228
	7.31745	0.100416	1.62282	0.076755	0.0629822	0.869202	3.42708
	7.3187	0.1006	1.62529	0.0758628	0.0629368	0.868349	3.43053
	7.31995	0.100857	1.62787	0.0753761	0.0627731	0.867579	3.44266
	7.3212	0.101073	1.63046	0.0755114	0.0625549	0.866938	3.47994
	7.32245	0.10089	1.63286	0.0763495	0.0615911	0.866457	3.52487
	7.32369	0.100687	1.63536	0.077431	0.0600273	0.866037	3.56261
	7.32494	0.1005	1.63798	0.0772417	0.0584361	0.865467	3.59773
	7.32619	0.100313	1.63956	0.0760251	0.0568813	0.864449	3.61737
	7.32744	0.100234	1.64047	0.0732404	0.0553993	0.863422	3.62261
	7.32869	0.100268	1.64128	0.0695635	0.0541264	0.862653	3.64256
	7.32994	0.100083	1.64181	0.066211	0.0531444	0.861903	3.67603
	7.33118	0.0996675	1.64226	0.0647511	0.0526807	0.861143	3.71146
	7.33243	0.0992481	1.64286	0.0642915	0.0524807	0.860367	3.74349
	7.33368	0.0987828	1.64351	0.0641563	0.0525807	0.859549	3.7712
	7.33493	0.0983161	1.64457	0.0641833	0.0530989	0.858526	3.78662
	7.33618	0.0982503	1.64604	0.0641833	0.0532535	0.857412	3.79696
	7.33743	0.0982275	1.64765	0.0641563	0.052908	0.855973	3.8111
	7.33868	0.0983357	1.6493	0.0648863	0.0524443	0.854268	3.83593
	7.33993	0.098772	1.65096	0.066238	0.051926	0.852808	3.86251
	7.34117	0.099422	1.65327	0.067671	0.051426	0.851445	3.88549
	7.34242	0.100451	1.65588	0.0687253	0.051426	0.8501	3.9075
	7.34367	0.101562	1.65798	0.0695905	0.0516987	0.848891	3.90961
	7.34492	0.102617	1.65982	0.0704827	0.0519442	0.847748	3.8949
	7.34617	0.103647	1.66172	0.0713479	0.0521352	0.846722	3.87871
	7.34742	0.104166	1.66377	0.0717264	0.0521261	0.845687	3.86344
	7.34867	0.104367	1.66572	0.0708882	0.0518533	0.844547	3.84822
	7.34991	0.104521	1.66744	0.069239	0.0514987	0.843142	3.83089
	7.35116	0.104096	1.66909	0.0671573	0.0509532	0.841666	3.80303
	7.35241	0.103594	1.67081	0.0648321	0.0502349	0.840101	3.74853
	7.35366	0.103453	1.67261	0.0632641	0.0503349	0.83854	3.68554
	7.35491	0.103377	1.67442	0.0625611	0.0509441	0.837048	3.62554
	7.35616	0.103385	1.67622	0.0630478	0.0516078	0.835685	3.56986
	7.35741	0.103534	1.67803	0.064697	0.0523716	0.834814	3.53238
	7.35865	0.103608	1.67947	0.0663191	0.0530898	0.834059	3.50827
	7.3599	0.103569	1.68083	0.0666165	0.0535808	0.833293	3.48749
	7.36115	0.103515	1.68248	0.0656973	0.05399	0.832482	3.51824
	7.3624	0.103509	1.68423	0.0630478	0.05409	0.831683	3.58467
	7.36365	0.103532	1.68617	0.0592627	0.0536172	0.830909	3.66462
	7.3649	0.103598	1.68866	0.0565051	0.0526898	0.830046	3.74688
	7.36615	0.103674	1.69085	0.0551803	0.0514078	0.828688	3.81675
	7.36739	0.103763	1.69266	0.0543693	0.0499166	0.82684	3.82714
	7.36864	0.103978	1.6944	0.0535581	0.0486255	0.82533	3.79886
	7.36989	0.10407	1.69694	0.0527741	0.0476436	0.824076	3.76066
	7.37114	0.103818	1.70009	0.0516657	0.0467889	0.822961	3.71727
	7.37239	0.103525	1.70262	0.0503139	0.0459706	0.822416	3.68698
	7.37364	0.103283	1.70489	0.0492595	0.0451977	0.821971	3.67403
	7.37489	0.103122	1.70703	0.0484754	0.0448068	0.821403	3.68395
	7.37613	0.103018	1.7089	0.0475562	0.0447159	0.820788	3.71223
	7.37738	0.102943	1.7107	0.0463396	0.0446795	0.820036	3.74518
	7.37863	0.102869	1.71245	0.0455015	0.0446795	0.819041	3.75398
	7.37988	0.102422	1.71414	0.045907	0.0444522	0.81817	3.74796
	7.38113	0.101847	1.71588	0.0469074	0.0438248	0.817524	3.7438
	7.38238	0.101903	1.71775	0.0478807	0.0431883	0.816757	3.74066
	7.38363	0.102014	1.71963	0.048908	0.0427519	0.815525	3.74112
	7.38488	0.102179	1.72144	0.0490702	0.0423609	0.814033	3.74904
	7.38612	0.102566	1.72322	0.0485025	0.0412426	0.812538	3.75742
	7.38737	0.102875	1.72519	0.0476644	0.0395151	0.811107	3.76158
	7.38862	0.103035	1.72734	0.0457718	0.0376421	0.80952	3.76431
	7.38987	0.103174	1.72984	0.0435549	0.0357145	0.807661	3.80801
	7.39112	0.103329	1.73258	0.0427979	0.0339415	0.805788	3.88452
	7.39237	0.103499	1.73535	0.0427438	0.0326959	0.803975	3.9147
	7.39361	0.103628	1.738	0.0430141	0.0319685	0.802159	3.90462
	7.39486	0.103726	1.74035	0.0437171	0.0318139	0.800327	3.88215
	7.39611	0.103819	1.74217	0.0437171	0.0319139	0.798541	3.80668
	7.39736	0.104167	1.74376	0.0423653	0.0322958	0.797214	3.72014
	7.39861	0.104685	1.74543	0.0403646	0.0330323	0.796505	3.69855
	7.39986	0.105119	1.74747	0.0396076	0.0336233	0.795826	3.70508
	7.40111	0.105524	1.74901	0.0403917	0.0339324	0.795455	3.7095
	7.40236	0.105927	1.74987	0.0415813	0.0341688	0.795084	3.71058
	7.4036	0.105888	1.75057	0.0430953	0.0344325	0.794103	3.69583
	7.40485	0.105691	1.75148	0.0445823	0.0346598	0.792956	3.66431
	7.4061	0.105415	1.75272	0.04588	0.0344688	0.791711	3.62811
	7.40735	0.105124	1.75428	0.0471507	0.0340324	0.790043	3.59413
	7.4086	0.104665	1.75594	0.0487187	0.0334414	0.78849	3.56133
	7.40985	0.103921	1.7576	0.0505031	0.0323958	0.787223	3.55588
	7.4111	0.103452	1.75955	0.0516657	0.0313957	0.78594	3.5622
	7.41234	0.10314	1.76164	0.0519361	0.0307865	0.784513	3.56626
	7.41359	0.102846	1.76358	0.0519361	0.0303319	0.783035	3.56436
	7.41484	0.103089	1.76547	0.051909	0.0301682	0.782039	3.55711
	7.41609	0.103529	1.76746	0.0519361	0.0302864	0.781333	3.54302
	7.41734	0.103796	1.76977	0.0523956	0.0312775	0.780546	3.52446
	7.41859	0.104023	1.772	0.0533419	0.0326686	0.779273	3.4985
	7.41984	0.104134	1.77406	0.0552073	0.0341597	0.777989	3.46302
	7.42108	0.103764	1.77607	0.0578569	0.0355145	0.77693	3.39027
	7.42233	0.103299	1.77787	0.0595332	0.0365237	0.775878	3.28065
	7.42358	0.102825	1.7795	0.059398	0.0370601	0.774874	3.16225
	7.42483	0.102351	1.78123	0.0581543	0.0372511	0.773977	3.03057
	7.42608	0.101863	1.78308	0.056451	0.0373056	0.773088	2.89407
	7.42733	0.101362	1.78499	0.0545045	0.0370147	0.772216	2.80343
	7.42858	0.10058	1.78721	0.0539096	0.0362873	0.771348	2.74635
	7.42982	0.0996295	1.78954	0.0546126	0.035178	0.770501	2.69643
	7.43107	0.0986603	1.79167	0.0539367	0.0339142	0.769604	2.66286
	7.43232	0.0979414	1.79364	0.0519631	0.0331959	0.768425	2.63952
	7.43357	0.097257	1.79584	0.0495839	0.0331141	0.76718	2.61946
	7.43482	0.0970643	1.79849	0.0460152	0.0331323	0.765899	2.6008
	7.43607	0.0969378	1.80115	0.0417435	0.0331414	0.764481	2.57684
	7.43732	0.0968538	1.80349	0.0376881	0.0331414	0.763202	2.54666
	7.43856	0.0968726	1.80569	0.0337408	0.0330323	0.762318	2.51309
	7.43981	0.0970858	1.80786	0.0310373	0.0329686	0.761438	2.47807
	7.44106	0.0975945	1.81	0.030064	0.0333232	0.760281	2.44609
	7.44231	0.0981091	1.81189	0.0303884	0.0339506	0.758479	2.44455
	7.44356	0.0985543	1.81358	0.031551	0.0344234	0.756809	2.4643
	7.44481	0.0990032	1.8152	0.0329298	0.0344416	0.755272	2.4898
	7.44606	0.098992	1.81662	0.0351197	0.0339051	0.753758	2.51823
	7.44731	0.0986853	1.81783	0.0377962	0.0330686	0.752708	2.53442
	7.44855	0.0983402	1.81874	0.0398509	0.0321412	0.751884	2.53026
	7.4498	0.098051	1.8195	0.0416083	0.0311956	0.751592	2.52676
	7.45105	0.0978811	1.82054	0.0435278	0.0302137	0.751357	2.53216
	7.4523	0.0981515	1.82204	0.0455285	0.0294772	0.751098	2.53987
	7.45355	0.0985651	1.82393	0.0483673	0.0289316	0.750473	2.54877
	7.4548	0.0989607	1.82601	0.0530175	0.0284225	0.749812	2.55998
	7.45604	0.0993322	1.82815	0.058695	0.0283043	0.74903	2.58558
	7.45729	0.0997081	1.83069	0.0632641	0.0286225	0.748248	2.61895
	7.45854	0.100096	1.83347	0.066184	0.0293044	0.747456	2.65299
	7.45979	0.100488	1.83585	0.067671	0.0301591	0.746653	2.68872
	7.46104	0.100857	1.83797	0.067671	0.0306592	0.745823	2.7171
	7.46229	0.101216	1.84002	0.0675087	0.0305228	0.744978	2.72857
	7.46354	0.101358	1.8418	0.0673735	0.0295136	0.744121	2.73319
	7.46479	0.101431	1.84319	0.0674547	0.0279133	0.743129	2.74306
	7.46603	0.101554	1.84415	0.0685902	0.0262131	0.742116	2.75767
	7.46728	0.101806	1.84494	0.0706719	0.0245219	0.741273	2.77767
	7.46853	0.102055	1.84634	0.0727807	0.0228398	0.740419	2.80281
	7.46978	0.102207	1.84851	0.0749706	0.021285	0.739504	2.82913
	7.47103	0.102336	1.85095	0.0761873	0.0198757	0.738462	2.83731
	7.47228	0.102526	1.85341	0.0756195	0.0186301	0.737811	2.82517
	7.47353	0.102759	1.85587	0.0742677	0.0176845	0.737654	2.78677
	7.47477	0.103045	1.85808	0.0745921	0.0171026	0.737497	2.72435
	7.47602	0.103363	1.8602	0.076701	0.016948	0.737352	2.6717
	7.47727	0.103681	1.86252	0.0781338	0.017148	0.737152	2.63885
	7.47852	0.103956	1.86496	0.0788638	0.0174208	0.736511	2.6261
	7.47977	0.104213	1.8676	0.0794857	0.0178209	0.735692	2.6336
	7.48102	0.10441	1.87117	0.0798912	0.0182937	0.734879	2.65093
	7.48226	0.104593	1.87464	0.0801075	0.0188028	0.734105	2.65895
	7.48351	0.104853	1.87776	0.0802427	0.019312	0.733392	2.65602
	7.48476	0.105209	1.88085	0.0803237	0.0196939	0.733009	2.6499
	7.48601	0.105603	1.8837	0.07981	0.0198939	0.732592	2.64275
	7.48726	0.106019	1.88598	0.0785665	0.0197666	0.731908	2.63257
	7.48851	0.106443	1.88763	0.0784313	0.0192938	0.73079	2.6082
	7.48976	0.107133	1.88891	0.0798372	0.018912	0.72968	2.57314
	7.49101	0.107905	1.89015	0.0813241	0.0188574	0.728587	2.53643
	7.49225	0.10871	1.8918	0.0818377	0.0193666	0.727519	2.49864
	7.4935	0.109523	1.89397	0.0816485	0.020494	0.726562	2.46789
	7.49475	0.110252	1.8964	0.0814322	0.0219488	0.725591	2.44774
	7.496	0.110737	1.899	0.081216	0.0232672	0.724694	2.42717
	7.49725	0.111145	1.90167	0.0820541	0.0243491	0.723833	2.40121
	7.4985	0.11146	1.90457	0.0848658	0.0253584	0.722976	2.3737
	7.49975	0.111738	1.9071	0.0885697	0.0263585	0.721931	2.35401
	7.50099	0.111678	1.90883	0.0920574	0.0273496	0.720937	2.34342
	7.50224	0.111318	1.91025	0.0953557	0.0285134	0.720136	2.35483
	7.50349	0.110836	1.91148	0.0990596	0.0297227	0.719332	2.38121
	7.50474	0.110307	1.91248	0.103575	0.030541	0.718562	2.40445
	7.50599	0.109768	1.91362	0.106927	0.0310865	0.717864	2.41792
	7.50724	0.110024	1.91494	0.108144	0.0315139	0.717152	2.41447
	7.50849	0.110619	1.91632	0.109225	0.0316502	0.716434	2.39139
	7.50974	0.111252	1.9182	0.10955	0.031532	0.715717	2.36018
	7.51098	0.111901	1.92027	0.109171	0.0312865	0.714904	2.33823
	7.51223	0.112534	1.92146	0.109009	0.0309956	0.713996	2.32671
	7.51348	0.113135	1.92206	0.109036	0.0312047	0.713042	2.32866
	7.51473	0.11366	1.92264	0.10882	0.0319867	0.712091	2.34054
	7.51598	0.114089	1.92316	0.108171	0.0330323	0.711159	2.35309
	7.51723	0.114491	1.92399	0.107819	0.0342052	0.710553	2.35509
	7.51847	0.115175	1.9254	0.108252	0.0353235	0.71022	2.35417
	7.51972	0.116034	1.92705	0.108901	0.0361327	0.710374	2.3682
	7.52097	0.116681	1.92889	0.109198	0.0366237	0.710526	2.38933
	7.52222	0.117217	1.93088	0.109198	0.0367601	0.71064	2.41026
	7.52347	0.117736	1.93241	0.110063	0.0366783	0.710676	2.4317
	7.52472	0.118199	1.93356	0.111794	0.036751	0.71068	2.44717
	7.52597	0.118717	1.93487	0.113875	0.037042	0.710665	2.45165
	7.52721	0.119428	1.93678	0.117931	0.0375784	0.710685	2.45134
	7.52846	0.120195	1.93891	0.122959	0.0383694	0.711124	2.45617
	7.52971	0.121002	1.9408	0.126042	0.0392423	0.711747	2.46774
	7.53096	0.121887	1.94257	0.128015	0.0400151	0.712548	2.4737
	7.53221	0.123169	1.94493	0.129205	0.0406152	0.713348	2.47149
	7.53346	0.124732	1.9479	0.128907	0.0410698	0.714119	2.46147
	7.53471	0.126343	1.95112	0.127583	0.0413244	0.714657	2.42692
	7.53596	0.127787	1.95436	0.125717	0.0415154	0.71516	2.37586
	7.5372	0.129111	1.95773	0.123716	0.0414426	0.715593	2.33386
	7.53845	0.129529	1.96096	0.123149	0.0412426	0.716047	2.29859
	7.5397	0.129704	1.9638	0.124419	0.0413153	0.716673	2.2901
	7.54095	0.1299	1.9662	0.126474	0.0415972	0.717525	2.32249
	7.5422	0.130285	1.96815	0.129232	0.0419973	0.718474	2.35972
	7.54345	0.130736	1.97016	0.132179	0.0426428	0.7195	2.38568
	7.54469	0.131219	1.97229	0.135666	0.0429974	0.720485	2.40769
	7.54594	0.13171	1.97451	0.13983	0.0426974	0.721165	2.42471
	7.54719	0.132319	1.97677	0.144399	0.0422609	0.721723	2.43818
	7.54844	0.133065	1.97907	0.149184	0.04237	0.722011	2.46064
	7.54969	0.133509	1.9817	0.153753	0.0432247	0.722272	2.49124
	7.55094	0.133825	1.98474	0.158106	0.0443522	0.722535	2.51262
	7.55219	0.134127	1.98766	0.162729	0.0457342	0.722826	2.51566
	7.55344	0.134404	1.99039	0.167731	0.0470708	0.723152	2.51021
	7.55468	0.134654	1.99304	0.172489	0.0482255	0.723558	2.50574
	7.55593	0.134949	1.99531	0.177491	0.0490892	0.723965	2.50167
	7.55718	0.135269	1.99711	0.182952	0.0496984	0.724435	2.50538
	7.55843	0.135588	1.99836	0.186953	0.0501894	0.724964	2.51735
	7.55968	0.135896	1.99924	0.188711	0.0507168	0.725063	2.52399
	7.56093	0.136163	2.00056	0.190414	0.0513078	0.72497	2.52466
	7.56218	0.136356	2.00301	0.191955	0.0520351	0.724876	2.51602
	7.56342	0.136521	2.00562	0.193983	0.0529262	0.724573	2.47962
	7.56467	0.136667	2.00755	0.197552	0.0538263	0.724249	2.43401
	7.56592	0.136785	2.00929	0.201877	0.0545992	0.724182	2.41447
	7.56717	0.137036	2.01095	0.205825	0.0553175	0.724115	2.41108
	7.56842	0.137421	2.01254	0.209015	0.0563176	0.724117	2.42815
	7.56967	0.137834	2.0145	0.210934	0.0575178	0.724271	2.47046
	7.57092	0.138698	2.01677	0.210853	0.058818	0.72426	2.48846
	7.57217	0.139869	2.01894	0.210691	0.060491	0.724008	2.4682
	7.57341	0.140929	2.02065	0.210015	0.0622821	0.723762	2.43869
	7.57466	0.141915	2.02197	0.208582	0.0638369	0.723692	2.4225
	7.57591	0.142862	2.02316	0.206636	0.0652917	0.723706	2.41915
	7.57716	0.143634	2.02431	0.204175	0.0662918	0.72403	2.41972
	7.57841	0.144235	2.02621	0.20258	0.0666919	0.724434	2.42558
	7.57966	0.144686	2.02922	0.202959	0.0664737	0.724935	2.42332
	7.5809	0.145092	2.03224	0.204419	0.0654826	0.72606	2.39627
	7.58215	0.14565	2.03491	0.206149	0.0645007	0.727179	2.35823
	7.5834	0.146494	2.03754	0.207987	0.0639006	0.728275	2.33864
	7.58465	0.147463	2.04021	0.20988	0.0639369	0.729356	2.32974
	7.5859	0.148464	2.04297	0.211854	0.0641461	0.730302	2.31925
	7.58715	0.149471	2.04614	0.213449	0.0645279	0.73105	2.30604
	7.5884	0.150487	2.04937	0.21453	0.0648825	0.731732	2.28553
	7.58964	0.151508	2.05252	0.215963	0.0651917	0.732361	2.2556
	7.59089	0.152547	2.05584	0.218504	0.0654281	0.732971	2.22429
	7.59214	0.153587	2.05894	0.221911	0.0656099	0.733356	2.18784
	7.59339	0.154655	2.06097	0.225453	0.0657554	0.733703	2.15262
	7.59464	0.155969	2.06222	0.22913	0.0662555	0.734242	2.14321
	7.59589	0.157387	2.06358	0.232563	0.0674011	0.73481	2.15483
	7.59714	0.158838	2.06513	0.235645	0.0687013	0.735449	2.16676
	7.59839	0.160291	2.06678	0.239052	0.0701652	0.736432	2.17925
	7.59963	0.161741	2.06856	0.243161	0.0716199	0.737301	2.17535
	7.60088	0.163197	2.07042	0.247433	0.073011	0.737987	2.14398
	7.60213	0.164113	2.07295	0.252516	0.0742385	0.738746	2.10403
	7.60338	0.164723	2.0763	0.258761	0.0751386	0.739684	2.07797
	7.60463	0.165315	2.08007	0.265574	0.0757296	0.740803	2.06959
	7.60588	0.165755	2.08423	0.272955	0.0764116	0.741772	2.05046
	7.60712	0.166089	2.08827	0.280173	0.0773117	0.742657	2.01709
	7.60837	0.166566	2.092	0.286824	0.0786119	0.743537	1.97961
	7.60962	0.167133	2.09495	0.292556	0.0805758	0.744607	1.92069
	7.61087	0.167882	2.09675	0.2968	0.0827398	0.745644	1.85323
	7.61212	0.169172	2.09806	0.300045	0.0846946	0.746065	1.81149
	7.61337	0.170601	2.09985	0.303911	0.0863403	0.74645	1.78552
	7.61462	0.17175	2.10227	0.309507	0.0875496	0.747153	1.77246
	7.61587	0.17278	2.10472	0.315482	0.0882224	0.748625	1.78167
	7.61711	0.173969	2.10715	0.321295	0.0889498	0.750251	1.80156
	7.61836	0.175369	2.1096	0.327135	0.0897863	0.752092	1.82408
	7.61961	0.176825	2.11209	0.33338	0.0907046	0.753943	1.84737
	7.62086	0.178272	2.11461	0.339977	0.0916866	0.755807	1.8501
	7.62211	0.179722	2.1171	0.345546	0.0926958	0.757694	1.83339
	7.62336	0.181501	2.11959	0.350196	0.094087	0.759806	1.82254
	7.62461	0.183443	2.12239	0.354657	0.0960054	0.761979	1.81663
	7.62585	0.18517	2.12563	0.358496	0.097542	0.764109	1.81421
	7.6271	0.186786	2.12889	0.361903	0.0985058	0.765834	1.82213
	7.62835	0.188296	2.13198	0.365742	0.0993696	0.767484	1.83683
	7.6296	0.189589	2.13503	0.369716	0.100079	0.768762	1.85185
	7.63085	0.190804	2.13772	0.374177	0.10067	0.77004	1.86712
	7.6321	0.192019	2.14	0.379855	0.101279	0.771396	1.87503
	7.63335	0.193238	2.14152	0.385316	0.10197	0.772894	1.86434
	7.63459	0.194355	2.14241	0.389534	0.102752	0.774203	1.8338
	7.63584	0.195396	2.14351	0.393751	0.103688	0.775332	1.783
	7.63709	0.196629	2.14529	0.397915	0.104598	0.776476	1.7302
	7.63834	0.197983	2.14766	0.40197	0.105298	0.77831	1.68423
	7.63959	0.199407	2.15035	0.406242	0.105916	0.780436	1.6538
	7.64084	0.201092	2.15313	0.410622	0.106598	0.782345	1.64197
	7.64209	0.202666	2.15601	0.414731	0.107398	0.784249	1.65226
	7.64334	0.203667	2.15923	0.418111	0.10838	0.786205	1.66274
	7.64458	0.204459	2.16242	0.420219	0.109662	0.788584	1.67395
	7.64583	0.205525	2.16497	0.42076	0.110908	0.790599	1.67565
	7.64708	0.206887	2.16743	0.420976	0.112044	0.791862	1.65436
	7.64833	0.208135	2.16948	0.421869	0.113081	0.793115	1.62202
	7.64958	0.209183	2.17098	0.42395	0.113999	0.794049	1.59195
	7.65083	0.210182	2.17244	0.42587	0.114845	0.794683	1.56578
	7.65207	0.211311	2.17386	0.427168	0.115899	0.795291	1.55668
	7.65332	0.212487	2.1754	0.428574	0.11739	0.795837	1.57195
	7.65457	0.21328	2.17722	0.430331	0.118627	0.796392	1.58516
	7.65582	0.213894	2.17897	0.432764	0.119273	0.797683	1.58732
	7.65707	0.214592	2.18023	0.435819	0.119918	0.799182	1.57498
	7.65832	0.215523	2.18132	0.439388	0.120773	0.801084	1.5522
	7.65957	0.216683	2.18267	0.442848	0.1219	0.803039	1.52038
	7.66082	0.218047	2.18442	0.446066	0.123164	0.805246	1.48747
	7.66206	0.219517	2.18649	0.44858	0.124582	0.808103	1.45266
	7.66331	0.221082	2.18896	0.450013	0.126255	0.810931	1.42572
	7.66456	0.222733	2.19154	0.451122	0.128519	0.813633	1.41683
	7.66581	0.224481	2.19453	0.453176	0.130929	0.816322	1.41595
	7.66706	0.226323	2.19768	0.458124	0.133184	0.819342	1.42418
	7.66831	0.228221	2.20021	0.463423	0.135357	0.822613	1.44423
	7.66956	0.230323	2.2022	0.468884	0.137157	0.825259	1.45559
	7.6708	0.232502	2.20426	0.474481	0.138421	0.827586	1.45616
	7.67205	0.234444	2.20644	0.480483	0.139621	0.829885	1.46382
	7.6733	0.23625	2.20839	0.487296	0.14073	0.832309	1.49637
	7.67455	0.238218	2.20988	0.494812	0.142185	0.834698	1.5485
	7.6758	0.240402	2.21124	0.502841	0.14454	0.836671	1.60002
	7.67705	0.242445	2.21276	0.510952	0.147495	0.838619	1.65092
	7.6783	0.244177	2.21453	0.519279	0.150541	0.840656	1.69241
	7.67954	0.2458	2.21676	0.527255	0.15366	0.842826	1.71894
	7.68079	0.247394	2.21946	0.533797	0.156569	0.845309	1.7375
	7.68204	0.248971	2.22224	0.540043	0.159151	0.848113	1.75231
	7.68329	0.250439	2.22535	0.546883	0.161424	0.850927	1.76814
	7.68454	0.251829	2.22855	0.555183	0.163234	0.854518	1.79298
	7.68579	0.25342	2.23146	0.563294	0.164979	0.858323	1.8357
	7.68704	0.255588	2.23422	0.570972	0.167207	0.861376	1.88794
	7.68828	0.257925	2.23694	0.578488	0.170244	0.864322	1.9539
	7.68953	0.260043	2.23961	0.585274	0.173072	0.867455	2.01725
	7.69078	0.262067	2.24195	0.591141	0.175627	0.871357	2.07087
	7.69203	0.264205	2.24394	0.597143	0.178118	0.874996	2.11637
	7.69328	0.266456	2.24596	0.603199	0.180364	0.877956	2.16409
	7.69453	0.268631	2.2484	0.609741	0.182164	0.880909	2.21288
	7.69578	0.270721	2.25102	0.617555	0.183337	0.884054	2.2663
	7.69703	0.272826	2.25331	0.624746	0.184273	0.887352	2.33021
	7.69827	0.275202	2.25538	0.629288	0.185592	0.890281	2.38933
	7.69952	0.277667	2.25772	0.633587	0.18811	0.892962	2.43458
	7.70077	0.279907	2.26073	0.638913	0.191165	0.895665	2.47849
	7.70202	0.282054	2.26415	0.646105	0.194839	0.899319	2.51406
	7.70327	0.284147	2.26745	0.652782	0.198503	0.903079	2.53365
	7.70452	0.286176	2.27071	0.65892	0.202031	0.906709	2.53026
	7.70577	0.287988	2.2741	0.664786	0.205031	0.910259	2.50352
	7.70701	0.289588	2.27784	0.66968	0.207131	0.913527	2.47309
	7.70826	0.291114	2.28153	0.673681	0.208604	0.917154	2.43242
	7.70951	0.293042	2.285	0.677439	0.210059	0.920871	2.39278
	7.71076	0.295302	2.28852	0.681116	0.211505	0.924472	2.36908
	7.71201	0.297753	2.29243	0.685577	0.213087	0.928058	2.35093
	7.71326	0.300287	2.29672	0.691687	0.21506	0.932434	2.33653
	7.7145	0.302787	2.30071	0.697419	0.217069	0.937244	2.32897
	7.71575	0.305163	2.30442	0.701609	0.219215	0.941418	2.31278
	7.717	0.307292	2.30808	0.7058	0.221579	0.945328	2.28208
	7.71825	0.308883	2.3116	0.710207	0.223507	0.949212	2.24923
	7.7195	0.31013	2.3151	0.714533	0.22477	0.953209	2.19365
	7.72075	0.311822	2.31867	0.71948	0.226043	0.957072	2.11015
	7.722	0.314088	2.32226	0.725617	0.227316	0.960221	2.03704
	7.72325	0.316421	2.3263	0.731808	0.228671	0.963276	1.97159
	7.72449	0.318639	2.33096	0.738243	0.230289	0.96693	1.91462
	7.72574	0.320817	2.3352	0.744678	0.232126	0.971285	1.8794
	7.72699	0.323079	2.33891	0.749842	0.234008	0.97553	1.85169
	7.72824	0.325384	2.34259	0.754275	0.235999	0.979636	1.81421
	7.72949	0.327453	2.3462	0.759331	0.237518	0.983728	1.77457
	7.73074	0.329358	2.34947	0.766604	0.237972	0.98809	1.74783
	7.73199	0.331375	2.35204	0.774012	0.238218	0.992529	1.74228
	7.73323	0.333656	2.35422	0.779094	0.238709	0.996132	1.74742
	7.73448	0.336112	2.35659	0.784177	0.2396	0.999509	1.7612
	7.73573	0.338635	2.35926	0.78926	0.240645	1.00312	1.77277
	7.73698	0.34119	2.36179	0.794559	0.241927	1.00755	1.77328
	7.73823	0.34373	2.36402	0.80075	0.2433	1.01202	1.75992
	7.73948	0.346238	2.36624	0.807888	0.245119	1.01634	1.75678
	7.74073	0.348254	2.36878	0.815214	0.247674	1.02068	1.7612
	7.74197	0.349868	2.37153	0.823406	0.250301	1.0251	1.76033
	7.74322	0.351506	2.37385	0.831841	0.252938	1.02954	1.74197
	7.74447	0.353782	2.37578	0.838465	0.255802	1.03314	1.71447
	7.74572	0.356516	2.37769	0.844386	0.259639	1.03632	1.67812
	7.74697	0.359384	2.3796	0.850253	0.263594	1.0395	1.63981
	7.74822	0.362309	2.38149	0.855849	0.267222	1.04387	1.60932
	7.74947	0.365213	2.38339	0.861365	0.270805	1.04845	1.60187
	7.75071	0.368055	2.38541	0.867042	0.274378	1.05287	1.6122
	7.75196	0.370367	2.38801	0.872882	0.277933	1.05733	1.65914
	7.75321	0.372141	2.39166	0.880155	0.281497	1.06208	1.70912
	7.75446	0.373774	2.39497	0.889455	0.285043	1.06759	1.77205
	7.75571	0.37591	2.39751	0.898539	0.288616	1.07247	1.84023
	7.75696	0.378418	2.40025	0.907299	0.292262	1.07666	1.88671
	7.75821	0.380865	2.40368	0.916248	0.295917	1.08083	1.91791
	7.75945	0.383254	2.40774	0.925791	0.299445	1.08566	1.93154
	7.7607	0.385769	2.41186	0.934929	0.302937	1.09065	1.89904
	7.76195	0.388591	2.41606	0.941905	0.306346	1.09588	1.84665
	7.7632	0.391299	2.42055	0.948123	0.309465	1.10115	1.7719
	7.76445	0.393834	2.42573	0.955098	0.312402	1.10642	1.6992
	7.7657	0.396376	2.43091	0.963777	0.314911	1.11194	1.65771
	7.76695	0.398954	2.43577	0.972374	0.317557	1.11733	1.66166
	7.7682	0.40155	2.44053	0.980647	0.320849	1.12195	1.67879
	7.76944	0.404159	2.44515	0.988515	0.324613	1.12639	1.71061
	7.77069	0.406794	2.44953	0.997409	0.327731	1.13149	1.74398
	7.77194	0.40947	2.45364	1.00682	0.330295	1.13775	1.78239
	7.77319	0.412617	2.4574	1.01552	0.333005	1.14414	1.83102
	7.77444	0.416179	2.46141	1.0232	0.336096	1.15048	1.89632
	7.77569	0.419182	2.46601	1.03091	0.338951	1.1568	1.96732
	7.77693	0.421668	2.4709	1.03859	0.340933	1.1636	2.03211
	7.77818	0.424237	2.47577	1.04634	0.342761	1.1706	2.08249
	7.77943	0.427022	2.48066	1.05443	0.345243	1.17653	2.11745
	7.78068	0.429948	2.48586	1.06265	0.348916	1.18216	2.13329
	7.78193	0.432938	2.49155	1.07119	0.352581	1.18796	2.14923
	7.78318	0.43596	2.49664	1.08038	0.356254	1.19456	2.16486
	7.78443	0.439123	2.5008	1.08847	0.359845	1.20098	2.17612
	7.78568	0.442469	2.50508	1.09406	0.363128	1.2067	2.17421
	7.78692	0.44544	2.50984	1.09966	0.366192	1.21234	2.16239
	7.78817	0.447956	2.51481	1.10493	0.369192	1.21847	2.15206
	7.78942	0.450462	2.51905	1.10996	0.372156	1.22502	2.14511
	7.79067	0.453302	2.52277	1.11431	0.375211	1.23084	2.15411
	7.79192	0.456306	2.52653	1.11829	0.378421	1.23601	2.21344
	7.79317	0.458952	2.53039	1.1234	0.381685	1.24114	2.28476
	7.79441	0.461372	2.53392	1.13297	0.385513	1.2472	2.35278
	7.79566	0.463994	2.53681	1.14208	0.389459	1.2535	2.4046
	7.79691	0.466987	2.53962	1.14927	0.393987	1.25955	2.42748
	7.79816	0.470134	2.54295	1.15646	0.399379	1.26556	2.40131
	7.79941	0.473262	2.54694	1.1639	0.404134	1.27192	2.37643
	7.80066	0.476383	2.55106	1.17149	0.408216	1.2798	2.36162
	7.80191	0.479776	2.55513	1.17869	0.41229	1.28707	2.36429
	7.80316	0.483351	2.5591	1.18547	0.416381	1.29316	2.36193
	7.8044	0.486417	2.56351	1.19212	0.420409	1.29912	2.35566
	7.80565	0.489101	2.56807	1.19815	0.42401	1.30556	2.34697
	7.8069	0.491941	2.57201	1.20407	0.427474	1.31231	2.32758
	7.80815	0.495237	2.57561	1.20994	0.431029	1.31856	2.30455
	7.8094	0.498705	2.57932	1.21594	0.43492	1.32464	2.2972
	7.81065	0.501957	2.58334	1.22313	0.438312	1.33072	2.29566
	7.8119	0.505102	2.58727	1.23319	0.440339	1.33848	2.29062
	7.81314	0.508367	2.59064	1.24284	0.44244	1.34555	2.27468
	7.81439	0.51178	2.59401	1.25176	0.444885	1.3519	2.25781
	7.81564	0.514915	2.59791	1.26112	0.447768	1.35854	2.24146
	7.81689	0.517772	2.60312	1.27226	0.45095	1.36566	2.22465
	7.81814	0.520728	2.60789	1.28469	0.454341	1.37329	2.20614
	7.81939	0.524266	2.61215	1.29743	0.457951	1.38062	2.1846
	7.82064	0.528288	2.61653	1.31013	0.462343	1.3875	2.15874
	7.82188	0.532032	2.62137	1.32252	0.466789	1.39429	2.12876
	7.82313	0.535445	2.62657	1.33571	0.470808	1.40197	2.11555
	7.82438	0.539025	2.63167	1.35001	0.474835	1.41029	2.15447
	7.82563	0.542967	2.63671	1.35931	0.478972	1.41786	2.22496
	7.82688	0.54696	2.64219	1.36856	0.4832	1.42514	2.30774
	7.82813	0.550585	2.64873	1.37732	0.486783	1.4325	2.39309
	7.82938	0.554009	2.65525	1.38456	0.489501	1.44085	2.4516
	7.83063	0.557876	2.661	1.39162	0.492502	1.44911	2.44841
	7.83187	0.562327	2.66678	1.39835	0.496648	1.45599	2.4335
	7.83312	0.566621	2.67264	1.40541	0.501612	1.46258	2.40219
	7.83437	0.570631	2.67861	1.41463	0.506577	1.46988	2.37129
	7.83562	0.574673	2.68439	1.42528	0.511514	1.47838	2.34208
	7.83687	0.579053	2.69001	1.43661	0.516324	1.4867	2.31823
	7.83812	0.583584	2.69576	1.4481	0.52077	1.49473	2.30512
	7.83936	0.587686	2.70193	1.45997	0.525061	1.5027	2.29905
	7.84061	0.591474	2.7083	1.47411	0.529016	1.5113	2.29278
	7.84186	0.595523	2.7144	1.48741	0.532971	1.52026	2.28537
	7.84311	0.600041	2.72038	1.49747	0.536818	1.52767	2.27889
	7.84436	0.604668	2.72685	1.50763	0.540336	1.53485	2.28424
	7.84561	0.609128	2.73434	1.51904	0.543355	1.54227	2.29098
	7.84686	0.613539	2.74135	1.53161	0.54611	1.55105	2.30774
	7.84811	0.618439	2.74714	1.5424	0.549192	1.55972	2.37437
	7.84935	0.623771	2.75297	1.55175	0.553411	1.5678	2.44265
	7.8506	0.628608	2.75931	1.5613	0.558239	1.57581	2.51329
	7.85185	0.633021	2.7662	1.5719	0.56223	1.58506	2.58532
	7.8531	0.6375	2.77263	1.58266	0.566022	1.59536	2.66625
	7.85435	0.642135	2.77859	1.59193	0.570095	1.60478	2.74656
	7.8556	0.646664	2.78446	1.60093	0.575996	1.61363	2.77263
	7.85684	0.650831	2.79077	1.61053	0.581797	1.62243	2.76749
	7.85809	0.654819	2.7979	1.62213	0.58738	1.63284	2.75052
	7.85934	0.659203	2.80396	1.63429	0.592953	1.64342	2.6806
	7.86059	0.664131	2.80955	1.64787	0.598463	1.6529	2.61602
	7.86184	0.668686	2.8153	1.66168	0.603782	1.66224	2.62065
	7.86309	0.672714	2.82163	1.67693	0.607965	1.67184	2.62363
	7.86434	0.6767	2.82795	1.69288	0.611211	1.68259	2.61401
	7.86559	0.681286	2.83407	1.70664	0.614502	1.69259	2.57957
	7.86683	0.686386	2.8403	1.71921	0.618148	1.70054	2.54368
	7.86808	0.69115	2.84716	1.73257	0.621967	1.70875	2.50538
	7.86933	0.695404	2.85472	1.74912	0.626204	1.71838	2.47679
	7.87058	0.699618	2.86186	1.76536	0.630477	1.72922	2.4881
	7.87183	0.704241	2.8686	1.7795	0.635014	1.73971	2.52203
	7.87308	0.708968	2.87583	1.79359	0.640715	1.74984	2.55761
	7.87433	0.713214	2.88463	1.80714	0.646534	1.7599	2.59391
	7.87557	0.717224	2.89364	1.81936	0.652435	1.77199	2.62548
	7.87682	0.721563	2.90155	1.83095	0.658436	1.78442	2.64049
	7.87807	0.726632	2.90924	1.84182	0.664655	1.79559	2.6373
	7.87932	0.73167	2.91723	1.85288	0.670929	1.80645	2.58851
	7.88057	0.73614	2.92579	1.86732	0.676075	1.81769	2.54234
	7.88182	0.740613	2.93395	1.88305	0.680567	1.82962	2.5135
	7.88307	0.745574	2.94131	1.89762	0.685149	1.84061	2.51206
	7.88431	0.751239	2.94898	1.91174	0.69015	1.85053	2.50147
	7.88556	0.756753	2.95784	1.92607	0.694869	1.86026	2.48193
	7.88681	0.762156	2.96733	1.94164	0.697887	1.87152	2.4519
	7.88806	0.767692	2.97607	1.9567	0.700942	1.88355	2.38651
	7.88931	0.773589	2.98427	1.96968	0.704288	1.89422	2.31946
	7.89056	0.779414	2.99267	1.98287	0.708416	1.90452	2.30111
	7.89181	0.784684	3.00148	1.99723	0.71259	1.91497	2.2938
	7.89305	0.789758	3.0101	2.01288	0.716799	1.92734	2.29154
	7.8943	0.795436	3.0182	2.0271	0.721082	1.93993	2.30285
	7.89555	0.802103	3.02659	2.04	0.72571	1.95151	2.32296
	7.8968	0.8085	3.0364	2.05281	0.730574	1.96294	2.3719
	7.89805	0.814209	3.04761	2.06481	0.734957	1.97498	2.4207
	7.8993	0.819944	3.05816	2.07636	0.738957	1.98834	2.46548
	7.90055	0.82615	3.06798	2.08442	0.743358	2.00071	2.50013
	7.90179	0.832775	3.07801	2.09236	0.748531	2.012	2.49345
	7.90304	0.839211	3.08865	2.1034	0.753796	2.02318	2.46147
	7.90429	0.845484	3.09886	2.12021	0.757687	2.03643	2.42579
	7.90554	0.852055	3.10757	2.13711	0.761606	2.05062	2.36337
	7.90679	0.859108	3.11582	2.15438	0.765752	2.06267	2.2972
	7.90804	0.865985	3.1246	2.17199	0.770407	2.07434	2.24892
	7.90929	0.872173	3.13408	2.19167	0.77489	2.08598	2.20774
	7.91054	0.878045	3.14345	2.21181	0.779063	2.10038	2.19334
	7.91178	0.88438	3.15285	2.22871	0.783337	2.11477	2.2409
	7.91303	0.891261	3.16247	2.24428	0.788647	2.12849	2.2738
	7.91428	0.897553	3.173	2.25993	0.794529	2.14208	2.27339
	7.91553	0.903182	3.18448	2.27526	0.799975	2.15627	2.26882
	7.91678	0.909038	3.19474	2.29035	0.805276	2.172	2.23972
	7.91803	0.915583	3.20402	2.30433	0.810695	2.1862	2.2026
	7.91927	0.92249	3.21367	2.31847	0.817205	2.19928	2.20218
	7.92052	0.929021	3.22478	2.33315	0.823543	2.21137	2.22321
	7.92177	0.93522	3.23637	2.34815	0.82898	2.22568	2.24743
	7.92302	0.941502	3.24751	2.3618	0.834481	2.24161	2.28697
	7.92427	0.948454	3.25863	2.37432	0.840509	2.25621	2.32697
	7.92552	0.955839	3.27047	2.38781	0.847128	2.27005	2.35247
	7.92677	0.962227	3.284	2.40617	0.853438	2.28405	2.37843
	7.92802	0.968381	3.29629	2.42453	0.859303	2.29961	2.40805
	7.92926	0.975079	3.3067	2.44207	0.865231	2.31513	2.44579
	7.93051	0.982798	3.31754	2.46124	0.871523	2.32944	2.48784
	7.93176	0.990202	3.33012	2.48152	0.877833	2.34344	2.53432
	7.93301	0.997061	3.34389	2.50582	0.883543	2.35863	2.57453
	7.93426	1.00409	3.35701	2.52735	0.889153	2.37552	2.58707
	7.93551	1.01178	3.36996	2.54249	0.895053	2.39102	2.59031
	7.93676	1.01992	3.38324	2.55773	0.9017	2.40539	2.61849
	7.938	1.02754	3.39752	2.57333	0.908092	2.41962	2.65242
	7.93925	1.03492	3.4113	2.5898	0.913938	2.43624	2.68224
	7.9405	1.04283	3.42369	2.60395	0.919903	2.45393	2.69309
	7.94175	1.05192	3.43625	2.61715	0.92654	2.46932	2.67247
	7.943	1.06104	3.44992	2.63054	0.933359	2.48392	2.59473
	7.94425	1.06951	3.46484	2.64836	0.939187	2.49927	2.51664
	7.9455	1.07799	3.47874	2.66813	0.944443	2.51672	2.43787
	7.94674	1.08686	3.49167	2.68803	0.950189	2.53419	2.36558
	7.94799	1.09616	3.50508	2.70798	0.958563	2.5503	2.31848
	7.94924	1.10481	3.52002	2.72803	0.966701	2.56602	2.28398
	7.95049	1.11284	3.53501	2.74829	0.973756	2.5832	2.24748
	7.95174	1.12116	3.54861	2.76792	0.980421	2.60157	2.21648
	7.95299	1.13029	3.56181	2.78703	0.986795	2.61852	2.18676
	7.95424	1.13962	3.57625	2.80621	0.993878	2.63426	2.14013
	7.95548	1.14807	3.59295	2.82837	1.0005	2.6501	2.08938
	7.95673	1.15615	3.60877	2.85417	1.00642	2.66846	2.04069
	7.95798	1.16466	3.62294	2.87441	1.01236	2.68726	2.00136
	7.95923	1.17401	3.63738	2.89434	1.01908	2.70445	1.95879
	7.96048	1.18297	3.65258	2.91425	1.02612	2.7211	1.90789
	7.96173	1.19094	3.66717	2.93577	1.03274	2.73941	1.85807
	7.96298	1.1989	3.67947	2.95722	1.03928	2.75977	1.81935
	7.96422	1.20771	3.69118	2.97501	1.04611	2.77919	1.79349
	7.96547	1.21729	3.70385	2.99291	1.05483	2.79689	1.79642
	7.96672	1.22613	3.71955	3.01155	1.06334	2.81424	1.81735
	7.96797	1.23438	3.73539	3.03393	1.07098	2.83411	1.84218
	7.96922	1.24303	3.74997	3.05581	1.07864	2.85471	1.90136
	7.97047	1.25259	3.76455	3.07685	1.0871	2.87274	1.9666
	7.97172	1.26196	3.78015	3.09814	1.09626	2.88991	2.0484
	7.97297	1.27022	3.79717	3.12128	1.10468	2.90685	2.12959
	7.97421	1.27813	3.81315	3.14617	1.11272	2.92539	2.20805
	7.97546	1.28666	3.82745	3.16678	1.12081	2.94496	2.28126
	7.97671	1.29616	3.84217	3.1857	1.12987	2.9632	2.35478
	7.97796	1.30599	3.85915	3.20556	1.13886	2.98066	2.4298
	7.97921	1.31585	3.87675	3.2317	1.14495	2.99985	2.50198
	7.98046	1.3258	3.8927	3.25898	1.15112	3.02102	2.55458
	7.9817	1.33637	3.908	3.28479	1.15827	3.04136	2.59859
	7.98295	1.34797	3.92399	3.30907	1.16743	3.06048	2.637
	7.9842	1.3588	3.94277	3.33593	1.1766	3.07929	2.6733
	7.98545	1.36892	3.96066	3.36277	1.18569	3.10111	2.70774
	7.9867	1.37926	3.97583	3.38682	1.19491	3.12401	2.73561
	7.98795	1.39072	3.99133	3.40687	1.20481	3.1447	2.76106
	7.9892	1.40276	4.00858	3.42657	1.21489	3.1645	2.77772
	7.99045	1.41392	4.02825	3.44877	1.22426	3.18555	2.79324
	7.99169	1.4247	4.04719	3.47242	1.23333	3.20914	2.80168
	7.99294	1.43604	4.06547	3.49426	1.24282	3.23207	2.80214
	7.99419	1.4484	4.08415	3.51551	1.25402	3.25289	2.79145
	7.99544	1.46029	4.10453	3.53663	1.26482	3.2732	2.7717
	7.99669	1.47109	4.12483	3.56276	1.27381	3.29634	2.75566
	7.99794	1.48211	4.14242	3.58851	1.28289	3.32115	2.75725
	7.99919	1.49449	4.1598	3.61022	1.29278	3.34416	2.7535
	8.00043	1.50838	4.17861	3.63182	1.30322	3.36604	2.71967
	8.00168	1.52136	4.20068	3.65657	1.31286	3.38855	2.68491
	8.00293	1.53379	4.22164	3.68605	1.32188	3.41363	2.64137
	8.00418	1.54672	4.24121	3.71388	1.33102	3.43891	2.57144
	8.00543	1.56097	4.2613	3.73901	1.34151	3.46191	2.50455
	8.00668	1.57503	4.28366	3.76419	1.35249	3.48419	2.44342
	8.00793	1.58739	4.30703	3.79398	1.36331	3.50909	2.38316
	8.00917	1.59923	4.32828	3.82487	1.37401	3.53642	2.3427
	8.01042	1.61218	4.34877	3.84892	1.38515	3.56247	2.31591
	8.01167	1.62713	4.37028	3.87126	1.39736	3.58658	2.30985
	8.01292	1.64131	4.39508	3.89447	1.40875	3.61034	2.31242
	8.01417	1.6544	4.41934	3.9214	1.41797	3.63845	2.31586
	8.01542	1.66787	4.44003	3.94825	1.42719	3.66805	2.3371
	8.01666	1.68275	4.45981	3.97559	1.43804	3.69426	2.35946
	8.01792	1.69842	4.48244	4.00304	1.45006	3.71945	2.38892
	8.01916	1.71299	4.50845	4.03323	1.46135	3.74614	2.4192
	8.02041	1.72673	4.53294	4.06617	1.47235	3.77575	2.46229
	8.02166	1.74162	4.55442	4.09657	1.4833	3.80454	2.52394
	8.02291	1.75862	4.57623	4.12552	1.49718	3.8307	2.59252
	8.02416	1.77552	4.60116	4.15491	1.51087	3.8563	2.66779
	8.02541	1.79141	4.6277	4.19127	1.5225	3.88493	2.74013
	8.02665	1.80733	4.65265	4.22765	1.53428	3.91333	2.77515
	8.0279	1.82483	4.67677	4.25968	1.54713	3.94022	2.79936
	8.02915	1.84284	4.70158	4.29156	1.5617	3.96667	2.80425
	8.0304	1.85887	4.7305	4.32439	1.57551	3.9938	2.80692
	8.03165	1.87392	4.75831	4.361	1.58857	4.02477	2.80934
	8.0329	1.89013	4.78227	4.39427	1.60169	4.05732	2.8116
	8.03415	1.90832	4.80656	4.42301	1.6171	4.08737	2.82199
	8.03539	1.92716	4.83313	4.4495	1.63311	4.1162	2.85494
	8.03664	1.94466	4.8621	4.48075	1.6465	4.14723	2.8898
	8.03789	1.96151	4.88887	4.5191	1.65968	4.18168	2.94322
	8.03914	1.97941	4.91377	4.55363	1.67322	4.21533	3.006
	8.04039	2.00036	4.93938	4.58687	1.68865	4.24632	3.04944
	8.04164	2.02047	4.96949	4.61997	1.70355	4.27655	3.08106
	8.04289	2.03835	5.00083	4.65539	1.71743	4.31108	3.11032
	8.04414	2.05653	5.02842	4.69037	1.73131	4.34846	3.12271
	8.04538	2.0767	5.05552	4.72182	1.74702	4.38217	3.13279
	8.04663	2.09895	5.0837	4.75312	1.76425	4.414	3.12667
	8.04788	2.11985	5.11605	4.78727	1.77988	4.44695	3.1186
	8.04913	2.13951	5.14712	4.8285	1.79442	4.48449	3.09592
	8.05038	2.16007	5.17535	4.86756	1.80925	4.52284	3.0535
	8.05163	2.18337	5.20411	4.90371	1.82758	4.55861	2.99762
	8.05288	2.20729	5.23652	4.93989	1.8466	4.5934	2.9261
	8.05412	2.22881	5.2711	4.98017	1.863	4.63124	2.86024
	8.05537	2.24982	5.30273	5.02269	1.87931	4.67304	2.81977
	8.05662	2.27221	5.33257	5.05841	1.89636	4.71281	2.79201
	8.05787	2.29766	5.36373	5.0931	1.91597	4.75019	2.80265
	8.05912	2.32201	5.40031	5.12847	1.93281	4.78687	2.82399
	8.06037	2.34439	5.43611	5.16981	1.94955	4.8301	2.84564
	8.06161	2.3674	5.46834	5.21067	1.96678	4.87596	2.87422
	8.06286	2.39289	5.50089	5.24734	1.98631	4.91753	2.90286
	8.06411	2.42048	5.53672	5.28394	2.00832	4.9573	2.93242
	8.06536	2.44611	5.57623	5.32612	2.02829	4.99962	2.96219
	8.06661	2.47087	5.61337	5.37452	2.04756	5.04685	2.98852
	8.06786	2.49701	5.64766	5.41845	2.06688	5.0929	3.01001
	8.06911	2.52677	5.68036	5.45711	2.08958	5.13554	3.01237
	8.07035	2.55677	5.71663	5.49574	2.11319	5.17728	3.00188
	8.0716	2.58407	5.75827	5.54057	2.13497	5.22504	2.9916
	8.07285	2.61144	5.79505	5.58626	2.15655	5.27619	2.99983
	8.0741	2.64091	5.82993	5.62947	2.17825	5.32335	3.01289
	8.07535	2.67378	5.86538	5.67233	2.20473	5.36813	3.04502
	8.0766	2.70461	5.90995	5.71736	2.22966	5.41442	3.0771
	8.07785	2.73326	5.95367	5.76704	2.25289	5.46841	3.10281
	8.0791	2.76299	5.99255	5.81354	2.27601	5.52206	3.08142
	8.08034	2.79621	6.03152	5.85276	2.30123	5.56749	3.07417
	8.08159	2.83069	6.07349	5.89199	2.32933	5.61299	3.08692
	8.08284	2.86106	6.12058	5.93665	2.35386	5.66489	3.09998
	8.08409	2.88897	6.16424	5.98301	2.37749	5.72309	3.11978
	8.08534	2.92059	6.20464	6.02507	2.401	5.78063	3.14806
	8.08659	2.95878	6.24594	6.06516	2.42944	5.83417	3.15001
	8.08784	2.99757	6.29416	6.10632	2.45888	5.8865	3.13505
	8.08909	3.03258	6.34468	6.15646	2.48513	5.94727	3.12111
	8.09033	3.06764	6.38953	6.20965	2.51099	6.01367	3.12703
	8.09158	3.10557	6.43344	6.2601	2.53847	6.07432	3.13731
	8.09283	3.14842	6.47921	6.30983	2.57185	6.13124	3.14117
	8.09408	3.1892	6.53599	6.36485	2.60286	6.19188	3.14471
	8.09533	3.22685	6.58989	6.42607	2.63133	6.26049	3.14374
	8.09658	3.26594	6.63914	6.48261	2.65994	6.33052	3.12898
	8.09783	3.31065	6.68887	6.53305	2.69228	6.39604	3.11762
	8.09907	3.3574	6.74413	6.58265	2.72673	6.45946	3.11078
	8.10032	3.40044	6.80404	6.64408	2.75774	6.53104	3.10641
	8.10157	3.44159	6.85919	6.70988	2.78764	6.60978	3.13094
	8.10282	3.48545	6.91267	6.77023	2.81787	6.6847	3.17202
	8.10407	3.53785	6.96747	6.82983	2.85556	6.75515	3.19551
	8.10532	3.58898	7.03111	6.8901	2.89316	6.82726	3.21484
	8.10656	3.63534	7.09648	6.9605	2.92574	6.91022	3.23253
	8.10781	3.68308	7.15372	7.03046	2.95837	6.99696	3.23592
	8.10906	3.73622	7.21134	7.09582	2.99316	7.07684	3.2442
	8.11031	3.79399	7.27226	7.16074	3.03432	7.15353	3.29783
	8.11156	3.84854	7.34375	7.23191	3.07177	7.23808	3.3551
	8.11281	3.89972	7.41205	7.31336	3.10417	7.33217	3.40719
	8.11406	3.95423	7.47524	7.39095	3.13956	7.42447	3.44683
	8.1153	4.01768	7.53967	7.46549	3.18122	7.51098	3.47917
	8.11655	4.08156	7.61101	7.54058	3.22702	7.59593	3.50189
	8.1178	4.13964	7.68872	7.63129	3.26883	7.69686	3.52384
	8.11905	4.19707	7.75968	7.72663	3.30882	7.80572	3.55413
	8.1203	4.25948	7.82799	7.80759	3.34903	7.9049	3.58832
	8.12155	4.33197	7.8968	7.88777	3.39722	7.99981	3.60313
	8.1228	4.40154	7.97137	7.96963	3.44545	8.10178	3.61202
	8.12405	4.46586	8.05476	8.06766	3.488	8.21673	3.62061
	8.12529	4.5323	8.13013	8.1603	3.53025	8.33234	3.62811
	8.12654	4.6076	8.20627	8.24714	3.5766	8.43955	3.63922
	8.12779	4.68698	8.2843	8.33375	3.62958	8.54404	3.66513
	8.12904	4.76065	8.38045	8.43053	3.67986	8.66379	3.69146
	8.13029	4.83176	8.47184	8.5436	3.72753	8.79417	3.71937
	8.13154	4.90834	8.55649	8.64389	3.77523	8.91638	3.74971
	8.13279	4.99811	8.64199	8.74126	3.83269	9.02694	3.75084
	8.13403	5.08561	8.73864	8.83811	3.89395	9.13609	3.73207
	8.13528	5.16377	8.84522	8.954	3.94787	9.26536	3.71295
	8.13653	5.23826	8.94241	9.07394	4.00156	9.4102	3.74868
	8.13778	5.31634	9.03628	9.18244	4.05629	9.54536	3.79891
	8.13903	5.41739	9.13089	9.29072	4.12215	9.67309	3.86493
	8.14028	5.51341	9.2457	9.40319	4.18685	9.81201	3.93074
	8.14152	5.60377	9.36331	9.53777	4.24462	9.96698	3.99521
	8.14278	5.69605	9.46809	9.65762	4.30262	10.1214	4.04544
	8.14402	5.80102	9.57379	9.77889	4.36814	10.2662	4.10133
	8.14527	5.91484	9.68567	9.90192	4.44225	10.407	4.17023
	8.14652	6.01829	9.81723	10.037	4.51087	10.5695	4.23851
	8.14777	6.11931	9.94223	10.1861	4.57564	10.7487	4.27737
	8.14902	6.22504	10.0589	10.323	4.64035	10.9139	4.27347
	8.15027	6.35141	10.1777	10.4537	4.71956	11.0693	4.26103
	8.15151	6.47601	10.3133	10.5827	4.80069	11.2268	4.24498
	8.15276	6.58895	10.4587	10.7409	4.87287	11.4085	4.23018
	8.15401	6.70352	10.5916	10.9061	4.94442	11.6014	4.24704
	8.15526	6.82922	10.7191	11.0573	5.02199	11.7804	4.27203
	8.15651	6.97129	10.8499	11.2059	5.11266	11.9528	4.29799
	8.15776	7.10418	11.0117	11.3646	5.19964	12.1343	4.32365
	8.15901	7.23089	11.1694	11.549	5.27942	12.3423	4.34169
	8.16025	7.36241	11.3108	11.728	5.35877	12.5505	4.33506
	8.1615	7.51598	11.4529	11.8916	5.45294	12.7452	4.32766
	8.16275	7.67347	11.6117	12.0526	5.55429	12.9389	4.31758
	8.164	7.81655	11.788	12.2417	5.64436	13.153	4.30684
	8.16525	7.95765	11.9533	12.4476	5.72435	13.3856	4.2839
	8.1665	8.10782	12.1085	12.6384	5.80674	13.6061	4.2511
	8.16775	8.28732	12.2676	12.8223	5.91276	13.8165	4.16817
	8.169	8.45999	12.4489	13.0102	6.02239	14.03	4.06678
	8.17024	8.61739	12.6406	13.2313	6.12225	14.2758	3.96349
	8.17149	8.77845	12.8142	13.4546	6.22031	14.5253	3.85758
	8.17274	8.95912	12.9836	13.6518	6.32962	14.7598	3.75295
	8.17399	9.15513	13.159	13.8452	6.45225	14.9896	3.66158
	8.17524	9.33883	13.3606	14.0629	6.56924	15.2366	3.57104
	8.17649	9.51288	13.5459	14.3082	6.67833	15.5103	3.47911
	8.17774	9.69636	13.7291	14.542	6.78572	15.7691	3.38204
	8.17898	9.90907	13.9167	14.7632	6.9131	16.0142	3.31099
	8.18023	10.1217	14.1188	14.983	7.04925	16.2603	3.2822
	8.18148	10.3149	14.355	15.2435	7.17279	16.5398	3.25726
	8.18273	10.5096	14.5731	15.5127	7.29287	16.838	3.26024
	8.18398	10.7227	14.778	15.75	7.41882	17.1117	3.27767
	8.18523	10.9618	14.9841	15.9824	7.56949	17.3709	3.26585
	8.18647	11.1891	15.222	16.2313	7.71843	17.6235	3.24405
	8.18772	11.4007	15.4805	16.5218	7.85455	17.9033	3.2204
	8.18897	11.6133	15.7058	16.8064	7.98846	18.2089	3.18502
	8.19022	11.8375	15.9298	17.0628	8.14121	18.4993	3.15525
	8.19147	12.0851	16.1567	17.3176	8.30909	18.7735	3.15037
	8.19272	12.3254	16.4353	17.6133	8.46466	19.0715	3.14703
	8.19397	12.5575	16.6996	17.9285	8.61232	19.4021	3.14811
	8.19521	12.7945	16.9435	18.1928	8.7585	19.7246	3.15397
	8.19646	13.0849	17.1871	18.442	8.94219	20.023	3.17325
	8.19771	13.369	17.4446	18.7072	9.12791	20.3141	3.20209
	8.19896	13.6185	17.751	19.0323	9.29485	20.6431	3.23124
	8.20021	13.8732	18.0331	19.3687	9.45919	21.003	3.30364
	8.20146	14.1539	18.2995	19.6755	9.63919	21.3352	3.3823
	8.20271	14.4653	18.5698	19.9727	9.84496	21.6458	3.4639
	8.20396	14.7589	18.876	20.2908	10.0405	21.9715	3.54564
	8.2052	15.0309	19.2039	20.6499	10.2225	22.3351	3.60153
	8.20645	15.31	19.49	20.9959	10.4039	22.7036	3.5968
	8.2077	15.6371	19.7736	21.3151	10.619	23.0455	3.59315
	8.20895	15.9723	20.0622	21.6286	10.8444	23.375	3.59444
	8.2102	16.2718	20.4079	21.9909	11.0504	23.737	3.59577
	8.21145	16.5664	20.7438	22.3758	11.2482	24.1348	3.61582
	8.2127	16.8788	21.0481	22.7305	11.4548	24.508	3.6439
	8.21394	17.2452	21.353	23.0701	11.7015	24.8557	3.64174
	8.21519	17.5946	21.6784	23.4221	11.9441	25.2107	3.62858
	8.21644	17.9102	22.0528	23.8267	12.1601	25.608	3.61295
	8.21769	18.2333	22.3955	24.228	12.3719	26.021	3.58894
	8.21894	18.5944	22.7191	24.5902	12.5914	26.4001	3.56436
	8.22019	18.9805	23.0468	24.9433	12.8424	26.7609	3.55032
	8.22144	19.3355	23.4196	25.3327	13.0934	27.1456	3.53824
	8.22269	19.6723	23.8138	25.7598	13.3322	27.5707	3.55073
	8.22393	20.0224	24.1583	26.1596	13.5675	27.9832	3.59243
	8.22518	20.4306	24.5023	26.5362	13.8502	28.3653	3.63428
	8.22643	20.8334	24.856	26.908	14.1467	28.7409	3.67146
	8.22768	21.1894	25.2727	27.3387	14.4082	29.1599	3.70796
	8.22893	21.5509	25.6522	27.7925	14.6632	29.6121	3.74277
	8.23018	21.9426	25.9747	28.1901	14.9388	30.0242	3.77706
	8.23142	22.3735	26.3303	28.5785	15.2503	30.4081	3.77233
	8.23267	22.7771	26.72	28.9804	15.5558	30.8074	3.75752
	8.23392	23.1512	27.1561	29.4415	15.8364	31.251	3.73814
	8.23517	23.5389	27.5567	29.8875	16.1127	31.6983	3.70328
	8.23642	23.9767	27.9352	30.2963	16.4316	32.1064	3.6895
	8.23767	24.4214	28.3088	30.6977	16.7721	32.4979	3.73295
	8.23892	24.8217	28.7398	31.1428	17.0845	32.9131	3.78354
	8.24016	25.2139	29.2009	31.6229	17.3833	33.3373	3.84621
	8.24141	25.6302	29.6017	32.0556	17.6864	33.7509	3.9184
	8.24266	26.0834	29.9929	32.4665	18.0434	34.1548	3.97511
	8.24391	26.4942	30.385	32.8772	18.4045	34.5567	4.0222
	8.24516	26.8852	30.8628	33.3631	18.7295	34.9979	4.06868
	8.24641	27.2898	31.3293	33.8489	19.0472	35.4762	4.05408
	8.24766	27.7308	31.7383	34.2703	19.3911	35.9157	4.02699
	8.24891	28.2221	32.1458	34.6478	19.7778	36.3207	4.00807
	8.25015	28.6745	32.5798	35.066	20.144	36.7383	3.98981
	8.2514	29.092	33.0787	35.5478	20.4859	37.2007	3.98303
	8.25265	29.5175	33.5337	36.0214	20.8233	37.6733	4.02282
	8.2539	30.0098	33.9547	36.4547	21.2164	38.1053	4.03974
	8.25515	30.5119	34.3785	36.8761	21.6336	38.5184	4.0275
	8.2564	30.9492	34.8648	37.3512	21.9994	38.9599	4.01316
	8.25765	31.3809	35.3732	37.86	22.3556	39.4433	3.95804
	8.25889	31.8228	35.8025	38.3229	22.7281	39.9016	3.87269
	8.26014	32.3467	36.2404	38.7555	23.1564	40.3206	3.78719
	8.26139	32.8444	36.6822	39.1905	23.5726	40.7406	3.70246
	8.26264	33.2909	37.2053	39.6856	23.948	41.2019	3.61742
	8.26389	33.7408	37.6937	40.1877	24.3211	41.6855	3.58595
	8.26514	34.233	38.137	40.6355	24.7367	42.1276	3.56117
	8.26638	34.7649	38.5804	41.0677	25.1899	42.5447	3.55305
	8.26763	35.2435	39.0681	41.5322	25.5981	42.974	3.54621
	8.26888	35.6987	39.5956	42.041	25.9873	43.4463	3.53767
	8.27013	36.164	40.0695	42.5216	26.3788	43.9185	3.52575
	8.27138	36.6806	40.5169	42.965	26.8258	44.3485	3.5021
	8.27263	37.2116	40.9676	43.3999	27.2456	44.7632	3.46852
	8.27388	37.6775	41.4851	43.8967	27.647	45.2029	3.43305
	8.27513	38.1442	42.0167	44.4173	28.0465	45.6821	3.43222
	8.27637	38.6238	42.4634	44.8706	28.4739	46.1332	3.44893
	8.27762	39.1789	42.912	45.3039	28.9513	46.5496	3.52189
	8.27887	39.6939	43.38	45.7582	29.4207	46.9639	3.61459
	8.28012	40.1645	43.9172	46.2658	29.8484	47.4186	3.69824
	8.28137	40.6387	44.4151	46.7578	30.2639	47.8912	3.7368
	8.28262	41.1552	44.8136	47.2031	30.7341	48.3222	3.75531
	8.28387	41.7034	45.2293	47.6375	31.2355	48.7284	3.7312
	8.28511	42.1895	45.7211	48.1139	31.6937	49.1477	3.69757
	8.28636	42.6609	46.2491	48.6268	32.1244	49.6061	3.67053
	8.28761	43.1437	46.7284	49.0873	32.5578	50.0515	3.6513
	8.28886	43.6911	47.1774	49.5204	33.0577	50.4599	3.6694
	8.29011	44.2341	47.623	49.9481	33.5648	50.8565	3.71937
	8.29136	44.7003	48.1508	50.4465	34.0184	51.2806	3.77413
	8.29261	45.169	48.6759	50.9524	34.4577	51.7201	3.80616
	8.29386	45.6661	49.1258	51.3909	34.934	52.1085	3.82796
	8.2951	46.2059	49.5689	51.8158	35.4576	52.4746	3.80143
	8.29635	46.6853	50.0451	52.2667	35.952	52.8629	3.76596
	8.2976	47.0991	50.5719	52.7641	36.4102	53.2825	3.75058
	8.29885	47.5574	51.0596	53.2308	36.8608	53.7305	3.8183
	8.3001	48.0754	51.5029	53.653	37.379	54.1387	3.90154
	8.30135	48.622	51.9446	54.0568	37.9188	54.5156	3.98832
	8.3026	49.1137	52.4492	54.4748	38.3933	54.9017	4.07532
	8.30384	49.5691	52.9745	54.939	38.8516	55.322	4.10519
	8.30509	50.0264	53.434	55.3757	39.3317	55.7516	4.08776
	8.30634	50.5671	53.8719	55.7861	39.8672	56.1404	4.02673
	8.30759	51.1076	54.3255	56.2024	40.3874	56.5063	3.95028
	8.30884	51.5535	54.8446	56.663	40.8574	56.8935	3.87264
	8.31009	52.0014	55.3494	57.1266	41.3173	57.3147	3.81027
	8.31133	52.4874	55.7826	57.5405	41.831	57.7154	3.76318
	8.31258	53.0192	56.2151	57.9363	42.3767	58.077	3.76462
	8.31383	53.5136	56.695	58.3631	42.8691	58.4374	3.77187
	8.31508	53.9524	57.2053	58.8244	43.3338	58.8291	3.77547
	8.31633	54.4013	57.664	59.261	43.8043	59.2397	3.76971
	8.31758	54.9098	58.0866	59.6562	44.3423	59.6149	3.75593
	8.31883	55.4271	58.5084	60.0408	44.8873	59.9631	3.73434
	8.32007	55.8759	59.0118	60.4744	45.3591	60.3266	3.71228
	8.32132	56.3086	59.5123	60.9329	45.8185	60.7219	3.72117
	8.32257	56.7636	59.927	61.3327	46.3172	61.1105	3.74549
	8.32382	57.2721	60.3413	61.7095	46.8575	61.4625	3.79423
	8.32507	57.76	60.7854	62.0992	47.33	61.799	3.85572
	8.32632	58.1795	61.2745	62.5303	47.7543	62.164	3.9183
	8.32757	58.6062	61.7275	62.9496	48.1959	62.5583	3.97172
	8.32882	59.0767	62.1303	63.3277	48.7049	62.9199	4.00462
	8.33006	59.567	62.5339	63.6923	49.2442	63.2481	3.96102
	8.33131	60.0087	62.9964	64.0898	49.7299	63.5822	3.89465
	8.33256	60.4179	63.4701	64.513	50.1825	63.9466	3.81254
	8.33381	60.8327	63.8757	64.8946	50.6494	64.3208	3.70981
	8.33506	61.3103	64.2563	65.2518	51.1662	64.6581	3.65259
	8.33631	61.7836	64.6145	65.6084	51.6825	64.9715	3.64493
	8.33756	62.1809	65.0509	66.0078	52.1485	65.2978	3.64729
	8.3388	62.5822	65.4943	66.4097	52.593	65.6531	3.6768
	8.34005	63.006	65.8818	66.7617	53.0793	65.9979	3.71706
	8.3413	63.4684	66.2586	67.0996	53.6025	66.3111	3.74462
	8.34255	63.8947	66.6694	67.4599	54.0869	66.6155	3.76678
	8.3438	64.2756	67.1097	67.8508	54.5333	66.9437	3.79274
	8.34505	64.6631	67.5128	68.2132	54.9772	67.2917	3.82955
	8.34629	65.0928	67.8814	68.5417	55.478	67.5928	3.87213
	8.34755	65.5342	68.2479	68.8648	55.9931	67.8602	3.92349
	8.34879	65.9081	68.6674	69.2238	56.4465	68.1443	3.97686
	8.35004	66.2408	69.0998	69.6027	56.878	68.4631	3.98565
	8.35129	66.586	69.4645	69.9293	57.3379	68.7937	3.96447
	8.35254	67.0179	69.8185	70.237	57.8401	69.0924	3.90961
	8.35379	67.4325	70.1904	70.5524	58.318	69.372	3.83542
	8.35504	67.7875	70.6062	70.882	58.752	69.6642	3.7584
	8.35628	68.1411	70.9984	71.1966	59.1772	69.9825	3.71326
	8.35753	68.5244	71.3498	71.4944	59.6508	70.29	3.67629
	8.35878	68.9407	71.6973	71.7859	60.1492	70.5634	3.64919
	8.36003	69.3101	72.0811	72.0992	60.5894	70.8332	3.6241
	8.36128	69.6496	72.4868	72.439	61.0031	71.1238	3.59557
	8.36253	69.9907	72.8392	72.7583	61.4318	71.4372	3.55814
	8.36378	70.3843	73.1732	73.0501	61.9047	71.7237	3.53654
	8.36502	70.783	73.5068	73.3352	62.3708	71.984	3.53557
	8.36627	71.114	73.8934	73.6493	62.7844	72.2493	3.53783
	8.36752	71.4397	74.2699	73.9786	63.1837	72.5345	3.57526
	8.36877	71.7825	74.5954	74.2713	63.6202	72.8303	3.6422
	8.37002	72.1647	74.916	74.5446	64.082	73.0984	3.68343
	8.37127	72.5251	75.2574	74.8283	64.5026	73.3472	3.71634
	8.37252	72.8382	75.633	75.1391	64.8906	73.6085	3.74858
	8.37377	73.1528	75.9678	75.4413	65.2772	73.8915	3.71146
	8.37501	73.5054	76.2783	75.7155	65.7149	74.1638	3.66277
	8.37626	73.8733	76.586	75.9794	66.1584	74.408	3.60189
	8.37751	74.1946	76.928	76.2659	66.5361	74.6468	3.53495
	8.37876	74.4956	77.2867	76.5723	66.8691	74.9037	3.47531
	8.38001	74.8087	77.5837	76.8525	67.2276	75.1762	3.4514
	8.38126	75.1642	77.8729	77.11	67.6375	75.4269	3.48004
	8.38251	75.5088	78.1627	77.3673	68.0436	75.6562	3.54225
	8.38375	75.7981	78.5023	77.6533	68.4087	75.8897	3.61109
	8.385	76.0902	78.8223	77.9442	68.7594	76.1423	3.66421
	8.38625	76.4071	79.0969	78.2008	69.1358	76.396	3.69475
	8.3875	76.7459	79.3719	78.4451	69.5425	76.6246	3.69068
	8.38875	77.0535	79.6447	78.6987	69.9127	76.843	3.67547
	8.39	77.3319	79.9309	78.9798	70.2546	77.0727	3.66025
	8.39124	77.6148	80.2101	79.247	70.5933	77.3201	3.6385
	8.39249	77.9367	80.4743	79.4887	70.9735	77.5515	3.6166
	8.39374	78.2565	80.7363	79.7238	71.3602	77.7586	3.60261
	8.39499	78.5273	81.0228	79.9759	71.7053	77.9664	3.5913
	8.39624	78.794	81.3252	80.2454	72.0341	78.1907	3.57454
	8.39749	79.0763	81.583	80.4848	72.3785	78.4273	3.54277
	8.39874	79.3849	81.8309	80.7093	72.7538	78.6401	3.47587
	8.39998	79.6737	82.0819	80.932	73.1077	78.8232	3.37788
	8.40123	79.9262	82.3656	81.1802	73.4326	79.0064	3.27289
	8.40248	80.174	82.6359	81.4294	73.7502	79.2163	3.18518
	8.40373	80.4253	82.8751	81.6501	74.0988	79.4391	3.11114
	8.40498	80.7098	83.1089	81.8624	74.4652	79.6389	3.10147
	8.40623	80.9688	83.3613	82.0832	74.7902	79.828	3.11196
	8.40748	81.2117	83.6336	82.3239	75.0974	80.0233	3.12029
	8.40873	81.4515	83.8792	82.5298	75.4086	80.2359	3.10898
	8.40997	81.7337	84.1075	82.721	75.7558	80.4456	3.08312
	8.41122	82.0134	84.3332	82.9177	76.1005	80.6298	3.01926
	8.41247	82.2442	84.5879	83.1348	76.4095	80.8119	2.94497
	8.41372	82.4739	84.8545	83.3669	76.7064	81.0044	2.87448
	8.41497	82.7202	85.0764	83.578	77.0154	81.2128	2.81407
	8.41622	82.9915	85.293	83.7738	77.3554	81.4059	2.77427
	8.41747	83.2387	85.512	83.9719	77.6772	81.5795	2.75715
	8.41872	83.4607	85.7618	84.1908	77.9701	81.7558	2.74471
	8.41996	83.6821	86.0042	84.4138	78.255	81.945	2.69803
	8.42121	83.9344	86.2121	84.6113	78.5662	82.14	2.6279
	8.42246	84.196	86.4176	84.7964	78.8971	82.316	2.56106
	8.42371	84.4168	86.6383	84.9898	79.1844	82.483	2.49689
	8.42496	84.6316	86.8778	85.2017	79.4555	82.6574	2.43535
	8.42621	84.8532	87.0905	85.4078	79.7272	82.848	2.39658
	8.42746	85.1024	87.2878	85.5957	80.0332	83.032	2.37052
	8.4287	85.3395	87.4848	85.7775	80.3339	83.1959	2.35843
	8.42995	85.5438	87.7098	85.973	80.6011	83.358	2.35
	8.4312	85.7494	87.9348	86.181	80.8537	83.5313	2.33787
	8.43245	85.9742	88.124	86.3705	81.1009	83.718	2.31869
	8.4337	86.213	88.311	86.5461	81.3777	83.8897	2.28152
	8.43495	86.4214	88.5046	86.7218	81.6522	84.0455	2.22959
	8.43619	86.6164	88.7223	86.913	81.9038	84.2048	2.17406
	8.43744	86.8125	88.9215	87.1057	82.151	84.3775	2.12671
	8.43869	87.0397	89.099	87.2779	82.4182	84.5529	2.08727
	8.43994	87.2668	89.2765	87.4419	82.6998	84.7111	2.0663
	8.44119	87.4514	89.47	87.6147	82.9522	84.8605	2.05349
	8.44244	87.636	89.6573	87.8046	83.1853	85.0163	2.03534
	8.44369	87.8342	89.8211	87.9846	83.4233	85.185	1.99308
	8.44493	88.0498	89.986	88.1489	83.685	85.3461	1.93704
	8.44618	88.2485	90.1517	88.3092	83.9504	85.4906	1.87149
	8.44743	88.4232	90.3388	88.4804	84.1863	85.6338	1.80233
	8.44868	88.5992	90.5284	88.6597	84.4086	85.7878	1.76305
	8.44993	88.7953	90.6909	88.8177	84.6456	85.9523	1.75704
	8.45118	88.9962	90.8464	88.9658	84.9023	86.1028	1.78994
	8.45243	89.1685	91.0106	89.1158	85.1431	86.237	1.84876
	8.45368	89.3326	91.1907	89.2808	85.3616	86.3675	1.91324
	8.45492	89.4977	91.3587	89.4416	85.5742	86.5069	1.99925
	8.45617	89.6822	91.5094	89.5846	85.8038	86.6617	2.09231
	8.45742	89.8486	91.6568	89.7212	86.0506	86.8008	2.16517
	8.45867	90.0057	91.8219	89.8656	86.2718	86.9315	2.2301
	8.45992	90.1637	91.9955	90.0219	86.4764	87.0673	2.28414
	8.46117	90.3321	92.1458	90.1637	86.6809	87.2164	2.30856
	8.46242	90.517	92.2875	90.2845	86.9083	87.3621	2.32707
	8.46366	90.6845	92.4331	90.4061	87.1353	87.4893	2.35288
	8.46491	90.8369	92.5956	90.5457	87.3403	87.615	2.3809
	8.46616	90.9882	92.7552	90.6957	87.5356	87.7488	2.42265
	8.46741	91.1591	92.8923	90.8327	87.7375	87.8947	2.47545
	8.46866	91.3358	93.0252	90.9596	87.9591	88.0287	2.52157
	8.46991	91.4832	93.1689	91.0878	88.1655	88.15	2.56219
	8.47115	91.6276	93.3216	91.2322	88.3556	88.2748	2.60219
	8.4724	91.777	93.4595	91.3801	88.5433	88.4096	2.64183
	8.47365	91.944	93.5861	91.5102	88.7447	88.5472	2.68733
	8.4749	92.0999	93.7103	91.6317	88.9531	88.6716	2.7588
	8.47615	92.2368	93.853	91.7583	89.1379	88.7895	2.83813
	8.4774	92.3735	93.9991	91.8944	89.3124	88.911	2.91628
	8.47865	92.523	94.1196	92.0248	89.489	89.0429	2.99217
	8.4799	92.6822	94.2378	92.1444	89.6846	89.1726	3.03376
	8.48114	92.822	94.3604	92.2611	89.8701	89.2866	3.04348
	8.48239	92.9528	94.4957	92.3875	90.0371	89.3992	3.04641
	8.48364	93.0837	94.6237	92.5204	90.2001	89.5179	3.06117
	8.48489	93.2359	94.7349	92.6408	90.3619	89.645	3.08698
	8.48614	93.3882	94.8448	92.7529	90.5306	89.7637	3.09618
	8.48739	93.5116	94.9653	92.8674	90.6989	89.8727	3.09309
	8.48864	93.6342	95.09	92.9938	90.8565	89.9822	3.0879
	8.48988	93.7655	95.1967	93.1197	91.0092	90.0998	3.07273
	8.49113	93.9086	95.2962	93.2342	91.1742	90.2213	3.06122
	8.49238	94.0419	95.3972	93.3436	91.3516	90.33	3.07721
[truncated: 5,212 more rows]

## Sheet: figure 2
figure 2b		Prototype		WT HexaPro						WT NP						Cocktail NP						Mosaic NP						PBS
			Prime	437	212	259	344.5	1790	1350	2160	2410	2570	10850	12600	9700	1845	2135	2270	2840	2710	2220	1455	1950	1500	2450	1850	1795	90	82	88.5	106	109
			Boost	115000	105500	101000	255000	146500	156000	238500	376500	115000	180500	336000	1175000	168500	189500	161500	205500	72000	226500	305500	251500	288500	231000	238500	417500	84.5	110	81	104	91
		Alpha		WT HexaPro						WT NP						Cocktail NP						Mosaic NP						PBS
			Prime	270	1060	600	770	1645	342.5	1630	1570	1920	2640	2000	2535	1360	1540	1735	1885	1580	1225	1520	1515	1410	2225	1745	1765	57	62.5	65	65.5	71.5
			Boost	28800	106000	25750	161500	31200	128500	123000	158000	123000	148000	18800	198500	34350	232500	31500	123000	188500	205500	137000	162500	157500	179000	171500	198500	75.5	87	80.5	102	82.5
		Beta		WT HexaPro						WT NP						Cocktail NP						Mosaic NP						PBS
			Prime	321	297	197	248	324.5	230	230	205	247.5	277.5	226.5	327.5	275.5	243	164	195.5	293.5	228	276	326	1105	1280	447	377	83	102	96.5	87	121
			Boost	16750	19500	13100	28000	22950	23700	20250	137000	116000	182500	108500	170500	129000	189500	27050	40200	138500	211000	160500	68000	209500	87500	176500	135500	225.5	204	213	342.5	200.5
		Gamma		WT HexaPro						WT NP						Cocktail NP						Mosaic NP						PBS
			Prime	377	590.5	161.5	215.5	274.5	238.5	186	219	321.5	153.5	317.5	262	187	170	171.5	204.5	381.5	1040	940	905	1185	1430	1170	1040	73.5	83	69	73	88.5
			Boost	13950	17100	9650	22050	22500	22900	23950	30750	14350	25250	9250	28500	18500	126500	109500	156000	94500	171500	187500	287000	67000	125500	192500	665000	91	87.5	84	115.5	83.5
		Delta		WT HexaPro						WT NP						Cocktail NP						Mosaic NP						PBS
			Prime	408.5	1355	207	263	371.5	288.5	2590	2575	2515	2710	2355	2045	1475	2220	1730	1995	2500	2025	2490	1560	1850	2640	2605	16000	65	61.5	72.5	75.5	85
			Boost	30800	32800	31200	187000	127000	152500	103000	219000	58500	93500	174500	230500	158500	180500	139000	207500	163500	180000	130000	180000	203000	212500	50500	210500	100	163	99	134.5	103.5
		Eta		WT HexaPro						WT NP						Cocktail NP						Mosaic NP						PBS
			Prime	545	407	148	163.5	234.5	191.5	1240	1175	1295	1675	1270	1075	755	760	755	1700	1105	1010	1540	1100	1090	815	895	750	92.5	85	155	89.5	97
			Boost	41950	137000	17350	28150	14400	10300	21700	138500	105500	158000	88000	123500	52000	106500	178500	88500	67500	101000	60000	79000	117500	199000	1170000	3830000	105	109.5	92	98	78
figure 2c		Prototype		WT HexaPro						WT NP						Cocktail NP						Mosaic NP						PBS
			Prime	40	119.2	40	40	40	55.84	1595	1260	5146	7974	8857	4966.4	7746	370	494.9	958.4	2346	2383.06	6516	5642	16006	12176	3007	8669.4	40	40	40	40	40
			Boost	30507	47719	4098	54811	64974	40421.8	125847	52348	91352	117114	106460	98624.2	27068	22960	18533	57877	79095	41106.6	135656	69686	81962	58449	82768	85704.2	40	40	40	40	40
		Alpha		WT HexaPro						WT NP						Cocktail NP						Mosaic NP						PBS
			Prime	40	40	40	40	319.5	143.9	3893	9151	3112	4424	2424	1020	451	743.5	5787	4384	5831	8047	8584	12501	7632	5935	1893	5187	40	40	40	40	40
			Boost	6284	17837	30708	16241	33425	30169	22114	23726	35411	64287	35281	6204	16353	26478	31235	41225	116485	43008	32202	73115	56158	63942	9394	41716	40	40	40	40	40
		Beta		WT HexaPro						WT NP						Cocktail NP						Mosaic NP						PBS
			Prime	40	40	40	40	40	40	217.3	189.3	40	2958	464.3	773.78	1728	406.7	1213	1880	7934	2632.34	16152	10565	10196	24782	6292	13597.4	40	40	40	40	40
			Boost	21001	28548	72855	45337	36153	40778.8	89784	56699	57365	74052	33683	62316.6	39153	28708	40295	72141	63859	48831.2	153194	50064	113553	193353	112659	124565	40	40	40	40	40
		Gamma		WT HexaPro						WT NP						Cocktail NP						Mosaic NP						PBS
			Prime	40	40	40	40	40	40	1248	527.8	41.37	1249	966.3	806.494	3019	1082	2064	12010	22877	8210.4	37959	17260	25121	38538	17715	27318.6	40	40	40	40	40
			Boost	42815	72181	69189	64116	48730	59406.2	106406	59023	58647	78113	38773	68192.4	36941	39750	35992	148145	174043	86974.2	225022	153318	165582	196377	214015	190863	40	40	40	40	40
		Delta		WT HexaPro						WT NP						Cocktail NP						Mosaic NP						PBS
			Prime	40	40	40	40	40	40	63.99	242.6	206.2	974	400.4	349	586	640	640	640	545.8	215.6	853.9	1185	325.1	146.1	241.2	126.2	40	40	40	40	40
			Boost	2896	5073	4999	4871	1143	10507	13668	7857	4603	397.1	5758	2241	2932	3873	2691	23368	17875	17079	15153	8399	10416	6000	8817	12446	40	40	40	40	40
		Eta		WT HexaPro						WT NP						Cocktail NP						Mosaic NP						PBS
			Prime	40	40	40	40	1636	762	3167	17157	9344	5966	556.2	226.6	185.7	828.8	3375	7316	8722	4107	7210	8349	2649	7395	1731	571	40	40	40	40	40
			Boost	3567	33241	19878	29300	2760	10500	24259	45899	44648	18183	23788	4014	4616	9125	20122	79701	63905	54417	37971	28563	46994	37937	83336	72219	40	40	40	40	40
figure 2d		Prototype		WT HexaPro						WT NP						Cocktail NP						Mosaic NP						PBS
			Prime	8	8	8	8	8	8	32	8	16	32	32	8	16	16	16	16	32	32	32	32	32	32	8	32	8	8	8	8	8
			Boost	80	160	320	320	1280	320	320	640	320	640	640	320	1280	320	320	640	5120	2560	320	320	1280	2560	320	1280	8	8	8	8	8
		Alpha		WT HexaPro						WT NP						Cocktail NP						Mosaic NP						PBS
			Prime	8	8	8	8	8	8	8	16	32	8	32	32	32	8	32	32	32	32	32	32	64	32	32	32	8	8	8	8	8
			Boost	80	80	320	320	1280	80	1280	1280	320	640	1280	1280	1280	1280	1280	1280	2560	5120	2560	2560	2560	5120	640	1280	8	8	8	8	8
		Beta		WT HexaPro						WT NP						Cocktail NP						Mosaic NP						PBS
			Prime	16	8	8	8	16	8	32	16	8	32	8	8	128	64	32	256	128	128	64	32	128	128	128	32	8	8	8	8	8
			Boost	80	80	320	320	320	80	2560	5120	320	640	1280	1280	5120	2560	5120	5120	5120	10240	1280	1280	5120	5120	2560	2560	8	8	8	8	8
		Gamma		WT HexaPro						WT NP						Cocktail NP						Mosaic NP						PBS
			Prime	8	8	8	8	8	8	128	16	32	32	32	16	128	64	64	64	128	64	64	64	128	128	128	32	8	8	8	8	8
			Boost	80	40	320	320	640	40	5120	5120	1280	1280	640	1280	1280	1280	5120	5120	2560	10240	1280	10240	5120	5120	1280	5120	8	8	8	8	8
		Delta		WT HexaPro						WT NP						Cocktail NP						Mosaic NP						PBS
			Prime	16	8	16	8	32	16	32	32	8	16	16	16	32	128	32	32	32	16	32	32	64	128	32	32	8	8	8	8	8
			Boost	80	320	1280	2560	5120	80	5120	5120	2560	640	10240	5120	5120	5120	2560	10240	5120	10240	1280	2560	10240	5120	1280	2560	8	8	8	8	8
		Eta		WT HexaPro						WT NP						Cocktail NP						Mosaic NP						PBS
			Prime	8	8	8	8	8	8	8	8	8	8	8	8	32	32	32	32	16	32	32	32	64	32	32	16	8	8	8	8	8
			Boost	40	40	160	80	320	40	320	1280	640	1280	640	640	1280	640	640	5120	5120	5120	2560	640	1280	640	1280	1280	8	8	8	8	8
P value was summarized into the source data file
*p< 0.05; **p < 0.01; q<0.01	WT								Beta				Gamma				Delta				Eta
Figure 2b	WT NP vs WT HexaPro	P value	q value						Cocktail NP vs WT HexaPro	P value	q value		Mosaic NP vs WT HexaPro	P value	q value		WT NP vs WT HexaPro	P value	q value		WT NP vs WT HexaPro	P value	q value
	Prime	0.002165	0.002186						Boost	0.004329	0.004372		Prime	0.002165	0.002186		Prime	0.002165	0.002186		Prime	0.002165	0.002186
	Boost	0.045455	0.022955										Boost	0.002165	0.002186
	Cocktail NP vs WT HexaPro	P value	q value						Mosaic NP vs WT HexaPro	P value	q value						Cocktail NP vs WT HexaPro	P value	q value		Cocktail NP vs WT HexaPro	P value	q value
	Prime	0.002165	0.002186						Prime	0.015152	0.007652						Prime	0.002165	0.002186		Prime	0.002165	0.002186
									Boost	0.002165	0.002186
																	Mosaic NP vs WT HexaPro	P value	q value		Mosaic NP vs WT HexaPro	P value	q value
																	Prime	0.002165	0.002186		Prime	0.002165	0.002186
																					Boost	0.015152	0.007652
*p< 0.05; **p < 0.01; q<0.01					Alpha								Gamma				Delta				Eta
Figure 2C					WT NP vs WT HexaPro	P value	q value						Mosaic NP vs WT HexaPro	P value	q value		WT NP vs WT HexaPro	P value	q value		Mosaic NP vs WT HexaPro	P value	q value
					Prime	0.002165	0.002186						Prime	0.007937	0.008016		Prime	0.002165	0.002186		Prime	0.008658	0.008745
													Boost	0.007937	0.008016						Boost	0.008658	0.008745
					Cocktail NP vs WT HexaPro	P value	q value										Cocktail NP vs WT HexaPro	P value	q value
					Prime	0.002165	0.002186										Prime	0.002165	0.002186
					Mosaic NP vs WT HexaPro	P value	q value										Mosaic NP vs WT HexaPro	P value	q value
					Prime	0.002165	0.002186										Prime	0.002165	0.002186
*p< 0.05; **p < 0.01; q<0.01	WT				Alpha				Beta				Gamma								Eta
Figure 2D	WT NP vs WT HexaPro	P value	q value		Mosaic NP vs WT HexaPro	P value	q value		Mosaic NP vs WT HexaPro	P value	q value		WT NP vs WT HexaPro	P value	q value						WT NP vs WT HexaPro	P value	q value
	Prime	0.002165	0.002186		Prime	0.002165	0.002186		Prime	0.002165	0.002165		Prime	0.002165	0.004372						Boost	0.004329	0.004372
									Boost	0.002165	0.002165		Boost	0.004329	0.004372
													Cocktail NP vs WT HexaPro	P value	q value						Cocktail NP vs WT HexaPro	P value	q value
													Prime	0.002165	0.002186						Prime	0.002165	0.002186
													Boost	0.002165	0.002186						Boost	0.002165	0.002186
													Mosaic NP vs WT HexaPro	P value	q value						Mosaic NP vs WT HexaPro	P value	q value
													Prime	0.002165	0.002186						Prime	0.002165	0.002186
													Boost	0.002165	0.002186						Boost	0.002165	0.002186

## Sheet: figure 3
figure 3b		Prototype										Alpha										Beta										Gamma										Delta
		Weeks	WT NP				Mosaic NP					Weeks	WT NP				Mosaic NP					Weeks	WT NP				Mosaic NP					Weeks	WT NP				Mosaic NP					Weeks	WT NP				Mosaic NP
		0	10	10	10	10	10	10	10	10		0	10	10	10	10	10	10	10	10		0	10	10	10	10	10	10	10	10		0	10	10	10	10	10	10	10	10		0	10	10	10	10	10	10	10
		2	3050	1462.5	9656.25	1943.75	2300	253.75	1987.5	2018.75		2	2500	585	257.5	1962.5	1856.25	9375	1600	1681.25		2	2237.5	510	100	1743.75	1668.75	7375	1400	1675		2	2175	488.75	105.5	523.75	633.75	2887.5	1368.75	1250		2	2000	408.75	85.75	486.25	1275	6937.5	1381.25
		4	2718.75	481.25	2762.5	1868.75	2275	298.75	512.5	1418.75		4	2750	515	276.25	2275	1937.5	6656.25	465	1250		4	2481.25	416.25	112	1675	1675	6531.25	366.25	540		4	2706.25	1275	418.75	1900	1787.5	7218.75	585	581.25		4	1743.75	391.25	263.75	1337.5	1668.75	2318.75	472.5
		6	9937.5	6437.5	39531.2	11906.2	10750	2256.25	6375	6625		6	7156.25	2356.25	1743.75	8875	9562.5	12406.2	6093.75	2537.5		6	9656.25	2093.75	1456.25	9031.25	32187.5	35625	2175	2250		6	6437.5	2631.25	2193.75	8468.75	8500	17843.8	7218.75	2875		6	7500	2062.5	2118.75	9031.25	7593.75	31406.2	2237.5
		8	10187.5	6375	43593.8	37500	12625	1912.5	1800	2506.25		8	7906.25	2362.5	1462.5	9781.25	10281.2	12375	1718.75	2306.25		8	2743.75	1281.25	522.5	2475	8437.5	8843.75	560	1706.25		8	8031.25	6250	4400	8312.5	10062.5	33437.5	2275	2462.5		8	2600	1500	597.5	2531.25	16625	8937.5	575
		10	69843.8	43281.2	92187.5	70000	76562.5	34062.5	71562.5	75312.5		10	71093.8	48281.2	42812.5	176562	162500	382812	69218.8	72812.5		10	39687.5	13750	9687.5	44687.5	64531.2	68593.8	32968.8	61406.2		10	51406.2	13656.2	14968.8	48281.2	59218.8	195312	50937.5	62656.2		10	54843.8	32968.8	15750	74531.2	59687.5	201562	56875
figure 3c		Prototype										Alpha										Beta										Gamma										Delta
		Weeks	WT NP				Mosaic NP					Weeks	WT NP				Mosaic NP					Weeks	WT NP				Mosaic NP					Weeks	WT NP				Mosaic NP					Weeks	WT NP				Mosaic NP
		0	10	10	10	10	10	10	10	10		0	10	10	10	10	10	10	10	10		0	10	10	10	10	10	10	10	10		0	10	10	10	10	10	10	10	10		0	10	10	10	10	10	10	10
		2	50.6	583.1	160	100	80	207.6	121	160		2	58.16	679.1	116.7	62.48	70.17	586.6	471.2	65.41		2	10	375.6	31.02	10	79.15	216	833.6	108.4		2	30.14	1678	308	207.9	682.9	940.3	2024	707.2		2	118.8	1382	170.2	149.5	280.5	734.1	356.8
		4	80	1699	79.47	201.2	27.31	363.6	120	129		4	10	640	124.4	162.6	79.63	349.1	131.2	139		4	10	154.8	10	25.42	163.4	154.8	592.3	163.9		4	354.8	2489	328.1	233.5	291.6	1012	1555	1490		4	71.87	1858	406.5	512	111.1	428.2	160
		6	19196	23636	25002	49756	33603	8569	3045	1100		6	5420	9819	10076.5	8726.5	6967	5707	11680	1653		6	1217	5628	10875	4269	7190	12222	24498	4084		6	3106	8605	15883	5909	15474	9719	26706	4516		6	8604	22456	23553	13588	17138	5488	24625
		8	5345	4887	14588	12925	1266	3441	2207	1727		8	2447	5854	10160	2262	2853	3265	2628	10383		8	345.3	1403	4864	1495	5345	5127	9239	2823		8	559	4191	12659	4399	13830	8272	15835	5039		8	9094	23423	7932	16731	5488	24625	7136
		10	30481	7891	15315	89978	17505	19905	9074	20451		10	5808	15450	20531	9657	19689	20021	11340	29936		10	2314	9078	15249	22856	25335	26259	38876	20308		10	1876	10770	20991	11835	26830	22020	26308	12967		10	5346	11158	37815	24755	18607	22125	14236
figure 3d		Prototype										Alpha										Beta										Gamma										Delta
		Weeks	WT NP				Mosaic NP					Weeks	WT NP				Mosaic NP					Weeks	WT NP				Mosaic NP					Weeks	WT NP				Mosaic NP					Weeks	WT NP				Mosaic NP
		0	8	8	8	8	8	8	8	8		0	8	8	8	8	8	8	8	8		0	8	8	8	8	8	8	8	8		0	8	8	8	8	8	8	8	8		0	8	8	8	8	8	8	8
		2	8	32	8	16	8	8	32	8		2	8	8	8	8	8	8	8	8		2	8	16	8	8	8	8	32	8		2	8	32	8	8	8	8	64	8		2	8	16	8	16	8	32	8
		4	32	128	32	64	16	32	8	32		4	16	32	32	32	32	8	8	16		4	8	64	8	8	32	32	32	32		4	8	128	8	16	64	32	128	32		4	32	64	32	64	8	32	32
		6	1024	2048	1024	2048	256	512	512	512		6	512	512	512	1024	256	2048	1024	512		6	128	512	1024	64	512	512	2048	512		6	128	256	1024	256	512	512	2048	512		6	512	512	512	2048	512	4096	512
		8	1024	1024	2048	2048	512	512	256	128		8	256	512	256	2048	256	2048	512	512		8	64	128	512	128	256	256	512	128		8	128	128	128	256	512	512	512	512		8	512	512	512	2048	128	2048	256
		10	5120	1280	5120	5120	1280	640	1280	1280		10	1280	5120	2560	5120	5120	5120	2560	1280		10	320	320	1280	320	2560	1280	1280	640		10	640	1280	1280	320	5120	1280	5120	1280		10	1280	2560	1280	5120	2560	2560	5120
[truncated: 10 more columns]

## Sheet: figure 4
			Wild type						Alpha						Beta						Gamma						Delta						Eta
figure 4c		Time	PBS	Control	WT NP	Mosaic NP		Time	PBS	Control	WT NP	Mosaic NP		Time	PBS	Control	WT	Mosaic		Time	PBS	Control	WT	Mosaic		Time	PBS	Control	WT	Mosaic		Time	PBS	Control	WT	Mosaic
		0	0	0	0	0		0	0	0	0	0		0	0	0	0	0		0	0	0	0	0		0	0	0	0	0		0	0	0	0	0
		0.2	0.00175589	0.00231115	0.00222176	0.00106331		0.2	0.00154806	0.00119073	0.00119365	0.00144639		0.2	0.00048564	0.00171828	0.00303308	0.00197908		0.2	0.00180434	0.00267537	0.00611175	0.00699031		0.2	0.00163786	0.0019191	0.00291386	0.00375548		0.2	0.00122125	0.00173524	0.00459349	0.0045469
		0.4	0.00380164	0.00510447	0.00415545	0.00201227		0.4	0.00306177	0.00242236	0.00241656	0.00308949		0.4	0.00107349	0.00334483	0.00612944	0.00459786		0.4	0.00358817	0.0057285	0.0130725	0.0146326		0.4	0.00337946	0.00376522	0.00627451	0.00836253		0.4	0.00199456	0.00313471	0.00989297	0.0102194
		0.6	0.00630851	0.00857686	0.00593429	0.0027797		0.6	0.00479803	0.00346313	0.00355681	0.00468198		0.6	0.00138427	0.00499878	0.00953789	0.0076072		0.6	0.00506258	0.00863059	0.020594	0.0232535		0.6	0.00434643	0.00541506	0.0100309	0.0130954		0.6	0.00290673	0.00475966	0.0154266	0.016542
		0.8	0.0093398	0.0118769	0.00772657	0.00373449		0.8	0.00618624	0.00426484	0.00472783	0.00630042		0.8	0.00209398	0.00649715	0.0131577	0.0109677		0.8	0.00674319	0.0118432	0.0285661	0.032474		0.8	0.00508455	0.00688453	0.0141483	0.0186166		0.8	0.003567	0.00610812	0.0216621	0.0235943
		1	0.0126372	0.0152193	0.00938903	0.00442546		1	0.00726878	0.00526057	0.00588054	0.00840609		1	0.00224267	0.00829647	0.0167507	0.0146396		1	0.00780677	0.0152817	0.0368092	0.0421153		1	0.00618977	0.00871366	0.0185892	0.0244455		1	0.00386196	0.00742027	0.0277545	0.0310745
		1.2	0.0164392	0.018514	0.0104203	0.00466089		1.2	0.00801056	0.00584393	0.00695176	0.0102134		1.2	0.00227001	0.00989327	0.0201879	0.0185261		1.2	0.00912476	0.018232	0.0449984	0.0519113		1.2	0.00695407	0.0103183	0.0229025	0.0304874		1.2	0.00406672	0.00860825	0.0342718	0.0392062
		1.4	0.0202613	0.0216713	0.0111876	0.00444658		1.4	0.00848067	0.0064288	0.00800893	0.0120372		1.4	0.00235685	0.0116178	0.0232987	0.0227202		1.4	0.00972277	0.0213819	0.0529151	0.061997		1.4	0.00712413	0.0117231	0.0271106	0.0367028		1.4	0.00373977	0.00943495	0.0407113	0.0473991
		1.6	0.0242542	0.0248318	0.0113534	0.00435263		1.6	0.00819184	0.00676583	0.00873621	0.0134699		1.6	0.00194517	0.0129553	0.0264019	0.0266333		1.6	0.0101392	0.0243472	0.0603022	0.0713877		1.6	0.00703682	0.0129262	0.0314348	0.0427613		1.6	0.0033508	0.010211	0.0469549	0.0558286
		1.8	0.0287259	0.0276306	0.0111602	0.00401246		1.8	0.00778831	0.00680447	0.00905991	0.0149046		1.8	0.001574	0.0141459	0.0290674	0.0304105		1.8	0.0104299	0.0268287	0.0676167	0.0802136		1.8	0.00614808	0.0137995	0.0353252	0.0485155		1.8	0.00214413	0.0103089	0.0528426	0.0636637
		2	0.0327653	0.0299817	0.0100998	0.00298924		2	0.00650754	0.00648363	0.00919546	0.0157749		2	0.00120553	0.0150639	0.0311187	0.0340987		2	0.00972501	0.0290198	0.0737622	0.0878847		2	0.00508343	0.0145417	0.038697	0.054042		2	0.00054042	0.0102149	0.0579344	0.071468
		2.2	0.0368079	0.0320904	0.00879691	0.00156267		2.2	0.00525242	0.00587292	0.00919476	0.0167311		2.2	0.00061309	0.0154298	0.0326011	0.0377394		2.2	0.00876653	0.0303154	0.078432	0.0943053		2.2	0.00366368	0.0147882	0.0417165	0.0589453		2.2	-0.0012565	0.010043	0.0620433	0.0784743
		2.4	0.0404746	0.0342788	0.00763651	0.00024649		2.4	0.00471794	0.00534336	0.00967123	0.0182315		2.4	-5.572e-05	0.0157255	0.0345187	0.0403961		2.4	0.00798841	0.0320026	0.0828338	0.100302		2.4	0.00328543	0.0153563	0.0448981	0.0634869		2.4	-0.0022015	0.0102207	0.0663431	0.0849622
		2.6	0.0440677	0.0366085	0.00690997	-0.000451		2.6	0.00414761	0.00531067	0.0100333	0.0193642		2.6	-8.476e-05	0.0161958	0.0361109	0.0429952		2.6	0.00766286	0.0337375	0.08758	0.106052		2.6	0.00325579	0.0157139	0.0483149	0.0680385		2.6	-0.0029202	0.0101393	0.0705149	0.0907519
		2.8	0.0472358	0.039038	0.00661147	-0.0012333		2.8	0.00363791	0.00524282	0.0105247	0.0208682		2.8	-0.0002384	0.0170661	0.0381074	0.0459122		2.8	0.00763083	0.035623	0.0914697	0.111171		2.8	0.0031898	0.016765	0.0513227	0.0723593		2.8	-0.0034833	0.0102578	0.0747265	0.0960154
		3	0.0503583	0.0414165	0.00656871	-0.0017853		3	0.00317414	0.00507541	0.010967	0.0221164		3	-0.0008395	0.017845	0.0395744	0.0482898		3	0.0072603	0.0374131	0.0957055	0.11615		3	0.00368563	0.0178975	0.0542212	0.0763567		3	-0.0042391	0.0100926	0.078769	0.100967
		3.2	0.0534131	0.0433253	0.00637187	-0.0021878		3.2	0.00272104	0.00470253	0.0109578	0.02349		3.2	-0.0011084	0.018445	0.0409278	0.0505797		3.2	0.00668468	0.0391705	0.099577	0.121177		3.2	0.00397406	0.0188757	0.0572291	0.080409		3.2	-0.0047762	0.0102827	0.08301	0.105716
		3.4	0.05645	0.0455987	0.00584552	-0.0021264		3.4	0.00237719	0.00450655	0.0112133	0.0243445		3.4	-0.0010858	0.0190017	0.0424788	0.0528691		3.4	0.00665795	0.0404248	0.10302	0.12574		3.4	0.00424922	0.0198418	0.0602976	0.0838869		3.4	-0.0054192	0.010494	0.0867445	0.110286
		3.6	0.0590289	0.0475185	0.00556169	-0.003215		3.6	0.00185293	0.00441681	0.0117265	0.0253657		3.6	-0.0013411	0.019839	0.0438136	0.054852		3.6	0.00641487	0.0417232	0.106668	0.130424		3.6	0.00425933	0.0202942	0.0632758	0.0876056		3.6	-0.0060071	0.0108033	0.090117	0.114559
		3.8	0.0615007	0.0498118	0.00507839	-0.0037961		3.8	0.0013468	0.00405965	0.0120359	0.0264197		3.8	-0.0019483	0.0202838	0.0451899	0.0567315		3.8	0.00594146	0.0431112	0.110002	0.135048		3.8	0.00447883	0.0209972	0.0663852	0.0915822		3.8	-0.0064627	0.0109756	0.0936993	0.11888
		4	0.0637772	0.0518025	0.00497672	-0.0046971		4	0.00052969	0.00374343	0.0127463	0.0274549		4	-0.0019963	0.020363	0.0459225	0.0582974		4	0.00557588	0.0444716	0.113143	0.13974		4	0.00448459	0.0216586	0.0690056	0.0949169		4	-0.0064507	0.0115097	0.097058	0.123124
		4.2	0.0664849	0.0536615	0.00495454	-0.0054562		4.2	0.00021551	0.00330309	0.0128774	0.0279648		4.2	-0.001781	0.0208544	0.0471361	0.0603358		4.2	0.00526238	0.0459308	0.116127	0.143993		4.2	0.0044675	0.0226718	0.0715995	0.0980625		4.2	-0.0064263	0.0117505	0.100758	0.126844
		4.4	0.0687079	0.0559574	0.00461775	-0.006287		4.4	7.881e-05	0.00278145	0.0130118	0.0287535		4.4	-0.0017807	0.0207732	0.0483615	0.0619011		4.4	0.00491723	0.047182	0.119332	0.14764		4.4	0.00441615	0.0232452	0.074264	0.101324		4.4	-0.0064902	0.0116838	0.104002	0.130402
		4.6	0.0708833	0.0584107	0.00429203	-0.0065074		4.6	-0.0005774	0.00261584	0.0135657	0.0293289		4.6	-0.0019232	0.0211001	0.0497557	0.0633473		4.6	0.0050594	0.0478037	0.12204	0.151248		4.6	0.00421045	0.0238641	0.0769045	0.10428		4.6	-0.0063357	0.0119608	0.107075	0.133798
		4.8	0.0730366	0.0603206	0.00431927	-0.0067834		4.8	-0.0014041	0.00227703	0.0142058	0.0300454		4.8	-0.0017281	0.0211008	0.0509365	0.0643159		4.8	0.00537316	0.0487898	0.124779	0.154785		4.8	0.00432533	0.0243948	0.0796826	0.10753		4.8	-0.0060329	0.0121495	0.110003	0.137299
		5	0.075358	0.0620375	0.00441883	-0.006905		5	-0.001752	0.00235911	0.0148526	0.0311472		5	-0.0019569	0.0216331	0.0521482	0.0655384		5	0.0056618	0.0500389	0.127327	0.158313		5	0.00488728	0.0255971	0.0819542	0.110509		5	-0.0059764	0.0124905	0.112808	0.140728
		5.2	0.0779785	0.0638776	0.00404741	-0.0075582		5.2	-0.0021523	0.00231464	0.0153986	0.0317034		5.2	-0.0019088	0.0221482	0.0531253	0.0671056		5.2	0.00621598	0.0508817	0.129855	0.161534		5.2	0.00464045	0.0261955	0.0845119	0.113429		5.2	-0.0056947	0.0126125	0.115977	0.144105
		5.4	0.0800751	0.0658513	0.0038426	-0.0079047		5.4	-0.0026437	0.00198955	0.0161269	0.032267		5.4	-0.0018218	0.0226598	0.0535924	0.0683584		5.4	0.00631958	0.0521445	0.132147	0.164857		5.4	0.00417639	0.0270215	0.0869007	0.116172		5.4	-0.0052447	0.012992	0.118714	0.146996
		5.6	0.0823196	0.0681324	0.00344679	-0.0078202		5.6	-0.0032727	0.00215258	0.0163839	0.0325709		5.6	-0.0024378	0.0230281	0.0547183	0.06936		5.6	0.0071421	0.0535643	0.13468	0.167223		5.6	0.00386014	0.0276834	0.089285	0.119059		5.6	-0.004693	0.0131582	0.12159	0.150402
		5.8	0.0848353	0.0700161	0.00319644	-0.0079916		5.8	-0.0032743	0.00211309	0.016779	0.0332714		5.8	-0.0023317	0.0234914	0.0557783	0.0705704		5.8	0.00791128	0.0550754	0.137116	0.169751		5.8	0.00395014	0.0283335	0.0911549	0.121838		5.8	-0.0048197	0.0130724	0.124347	0.153621
		6	0.0870428	0.071838	0.00319213	-0.0087017		6	-0.0034294	0.00230602	0.0173913	0.0337173		6	-0.0023663	0.0238537	0.0567248	0.0721693		6	0.0077691	0.0563458	0.138891	0.172063		6	0.00426262	0.0294837	0.0932743	0.12447		6	-0.004844	0.0136546	0.126785	0.157169
		6.2	0.0892081	0.0740019	0.00321598	-0.008834		6.2	-0.0030718	0.00239109	0.0177874	0.0350232		6.2	-0.002438	0.0242387	0.0577451	0.0732825		6.2	0.00840645	0.0572784	0.140907	0.17428		6.2	0.00470395	0.030227	0.0954465	0.126872		6.2	-0.0048902	0.0141611	0.129133	0.160178
		6.4	0.0911874	0.0757606	0.00253784	-0.0093853		6.4	-0.0025529	0.00231218	0.0183264	0.0362854		6.4	-0.0024944	0.0248705	0.058611	0.0742044		6.4	0.00866436	0.0581067	0.142569	0.176316		6.4	0.00505492	0.030758	0.0971885	0.129288		6.4	-0.0054744	0.0142992	0.131801	0.162975
		6.6	0.0936521	0.0774313	0.00267789	-0.0096249		6.6	-0.0026385	0.00264918	0.0187219	0.0370093		6.6	-0.0022779	0.0252959	0.0592725	0.0753206		6.6	0.0088298	0.0593839	0.144419	0.178897		6.6	0.00519323	0.0310057	0.0990621	0.131742		6.6	-0.0058882	0.0144037	0.134224	0.165186
		6.8	0.0958301	0.0794155	0.00293657	-0.0101283		6.8	-0.0028967	0.00276933	0.0188134	0.0377625		6.8	-0.0023747	0.0257995	0.0606193	0.0769386		6.8	0.00885198	0.0603664	0.145706	0.180649		6.8	0.00525947	0.0314892	0.100586	0.1344		6.8	-0.0061714	0.0142506	0.136751	0.16734
		7	0.0978669	0.0810777	0.00315673	-0.0102242		7	-0.0029974	0.00285319	0.0190021	0.0380992		7	-0.0028881	0.0263223	0.0612922	0.077832		7	0.0086329	0.0615286	0.14804	0.182843		7	0.00572759	0.0320552	0.102347	0.136132		7	-0.0063993	0.0142762	0.139397	0.169795
		7.2	0.100187	0.0826991	0.00301888	-0.0107083		7.2	-0.002607	0.00299636	0.0191893	0.0387584		7.2	-0.0024736	0.0266761	0.0624329	0.0793063		7.2	0.0087916	0.0623064	0.149445	0.185059		7.2	0.00603225	0.0325009	0.103854	0.138196		7.2	-0.0064066	0.014436	0.141554	0.172466
		7.4	0.102024	0.0844391	0.00308727	-0.011014		7.4	-0.0025611	0.00299894	0.0197556	0.0392327		7.4	-0.002396	0.0272949	0.0633287	0.080584		7.4	0.00894688	0.0633081	0.151195	0.186655		7.4	0.00644343	0.0329257	0.105703	0.140471		7.4	-0.0063635	0.0150316	0.143727	0.174768
		7.6	0.104026	0.0860634	0.0026606	-0.0118542		7.6	-0.0029137	0.00304613	0.0203637	0.0400156		7.6	-0.0029438	0.0276359	0.0640504	0.0817773		7.6	0.00864388	0.0642921	0.152719	0.188992		7.6	0.00695466	0.0328472	0.107693	0.142646		7.6	-0.0057476	0.0152315	0.145725	0.177413
		7.8	0.105799	0.0878536	0.00259329	-0.0122628		7.8	-0.0030196	0.00285322	0.0204341	0.0405237		7.8	-0.0031367	0.0278178	0.0649561	0.0835758		7.8	0.0088079	0.0650312	0.154035	0.190441		7.8	0.00732607	0.0336593	0.109623	0.145121		7.8	-0.0053902	0.0158718	0.148111	0.17967
		8	0.107718	0.089083	0.00230361	-0.0129335		8	-0.0032084	0.00257776	0.0208597	0.04103		8	-0.0034526	0.028162	0.0654208	0.0845671		8	0.00935115	0.0657304	0.155567	0.192223		8	0.00808157	0.034266	0.111421	0.147181		8	-0.0048788	0.0161825	0.150126	0.181866
		8.2	0.109743	0.090624	0.00212564	-0.0140001		8.2	-0.0029392	0.00289287	0.0209937	0.0412089		8.2	-0.0033656	0.0284768	0.0663275	0.0858943		8.2	0.00934988	0.0665725	0.157102	0.193743		8.2	0.00867965	0.0350068	0.113221	0.149547		8.2	-0.0042204	0.0161561	0.152252	0.184119
		8.4	0.111258	0.0924392	0.00177624	-0.0144315		8.4	-0.0030056	0.00281702	0.0211695	0.0417496		8.4	-0.0036165	0.0287396	0.0672884	0.0862482		8.4	0.00936184	0.0667664	0.158708	0.195123		8.4	0.00921174	0.035411	0.114499	0.151712		8.4	-0.0038621	0.016471	0.153688	0.186444
		8.6	0.112948	0.0941464	0.00147368	-0.0144561		8.6	-0.0039303	0.00297481	0.021891	0.0419148		8.6	-0.0039346	0.0292681	0.0677536	0.086917		8.6	0.0101628	0.0671269	0.160233	0.19663		8.6	0.00993286	0.0359154	0.116608	0.153786		8.6	-0.0033538	0.0166833	0.155491	0.188962
		8.8	0.114899	0.095742	0.00154215	-0.0150234		8.8	-0.0036612	0.00303582	0.0223658	0.0421388		8.8	-0.0040614	0.029054	0.0681412	0.0876237		8.8	0.0103268	0.0673595	0.16161	0.198535		8.8	0.0101604	0.0364262	0.118676	0.155705		8.8	-0.0028381	0.0169847	0.157141	0.19133
		9	0.116934	0.0971504	0.00143198	-0.0151511		9	-0.0036258	0.00333026	0.0224931	0.0427631		9	-0.0040585	0.0295109	0.0689766	0.0888827		9	0.010745	0.068139	0.162923	0.200549		9	0.0106849	0.0373585	0.120141	0.157547		9	-0.0023438	0.0169409	0.159044	0.193374
		9.2	0.118897	0.0988537	0.00094758	-0.0157611		9.2	-0.0036412	0.00309705	0.0230914	0.0430021		9.2	-0.0040932	0.0300597	0.0692959	0.0901585		9.2	0.0110259	0.0686646	0.16425	0.202326		9.2	0.0110598	0.0379077	0.122236	0.159645		9.2	-0.0019907	0.0171944	0.161104	0.195466
		9.4	0.120554	0.100163	0.0008912	-0.0160637		9.4	-0.0041116	0.00280518	0.023724	0.0432219		9.4	-0.0041168	0.0304085	0.0693119	0.0909428		9.4	0.0116053	0.0694876	0.165662	0.20427		9.4	0.0112813	0.0388062	0.123818	0.161741		9.4	-0.0010558	0.0178658	0.162841	0.19737
		9.6	0.121983	0.1018	0.00079261	-0.0161155		9.6	-0.0043181	0.00293966	0.0237546	0.0433687		9.6	-0.0045435	0.0309347	0.0701811	0.0918458		9.6	0.0120127	0.070545	0.166907	0.205967		9.6	0.0118276	0.039489	0.125425	0.163691		9.6	-0.000851	0.0178006	0.164472	0.200165
		9.8	0.123636	0.103146	0.00062865	-0.0163785		9.8	-0.0045416	0.00271218	0.0239607	0.0440623		9.8	-0.0042434	0.0310581	0.0708996	0.0929838		9.8	0.0126629	0.0715201	0.167671	0.207594		9.8	0.0122431	0.0401961	0.126704	0.165579		9.8	-0.0006206	0.0181994	0.165919	0.202346
		10	0.125212	0.104347	0.00091683	-0.0167862		10	-0.0047491	0.00247192	0.0238002	0.0442567		10	-0.0043176	0.0316046	0.0714387	0.093622		10	0.0125233	0.0718991	0.168886	0.209318		10	0.0122669	0.0409721	0.128507	0.166826		10	-0.0007923	0.0184793	0.167117	0.204159
		10.2	0.126489	0.105687	0.00061111	-0.0169532		10.2	-0.0047526	0.00203316	0.0237555	0.0450685		10.2	-0.0039377	0.0321165	0.0719809	0.0941218		10.2	0.0130568	0.0724928	0.169974	0.210816		10.2	0.0122268	0.0416181	0.129909	0.168303		10.2	-0.001036	0.0187225	0.168685	0.205833
		10.4	0.127856	0.107086	0.00046646	-0.0174987		10.4	-0.0048154	0.00170292	0.0238733	0.0451828		10.4	-0.0037817	0.0321754	0.0719038	0.0947768		10.4	0.013215	0.0729174	0.170597	0.212493		10.4	0.0120537	0.0419447	0.131056	0.169476		10.4	-0.0013294	0.0187198	0.170074	0.207061
		10.6	0.129458	0.108434	0.00087023	-0.0177703		10.6	-0.0054926	0.00190762	0.0239174	0.045457		10.6	-0.0036579	0.0320738	0.0725232	0.0955143		10.6	0.0135307	0.073668	0.171603	0.214281		10.6	0.011831	0.0425676	0.132669	0.17063		10.6	-0.0013173	0.0191603	0.171107	0.208539
		10.8	0.130536	0.110271	0.00091538	-0.0179596		10.8	-0.0060281	0.00186336	0.0235094	0.0454685		10.8	-0.0037565	0.0323294	0.0734261	0.0963476		10.8	0.0138875	0.0744512	0.172669	0.215047		10.8	0.0116386	0.0433556	0.133765	0.171929		10.8	-0.0012954	0.0191986	0.172604	0.20972
		11	0.131875	0.111273	0.00108355	-0.0180253		11	-0.0061647	0.00153626	0.0234623	0.0459468		11	-0.0035126	0.0326163	0.0738014	0.0968166		11	0.0144708	0.0752129	0.174005	0.216634		11	0.0115889	0.0439098	0.135276	0.172886		11	-0.0007929	0.0193425	0.174036	0.211376
		11.2	0.133397	0.112554	0.00143768	-0.0186146		11.2	-0.0063187	0.00124249	0.0234479	0.046894		11.2	-0.0030268	0.0322753	0.0749265	0.0976516		11.2	0.0149517	0.0758165	0.174625	0.217761		11.2	0.0113239	0.0445757	0.136423	0.174239		11.2	-0.0004932	0.0193186	0.175061	0.21232
		11.4	0.134577	0.113699	0.00179433	-0.0183788		11.4	-0.0068373	0.00103275	0.0234733	0.0476568		11.4	-0.0033264	0.0323414	0.0752617	0.09844		11.4	0.0146777	0.0767093	0.175436	0.218534		11.4	0.0114829	0.0448084	0.13811	0.175221		11.4	-0.0003578	0.0197815	0.176408	0.213587
		11.6	0.135957	0.114992	0.00140941	-0.0191674		11.6	-0.007229	0.00112161	0.0235891	0.0483589		11.6	-0.0032326	0.0326857	0.0758586	0.0992105		11.6	0.0150655	0.0773063	0.17599	0.219955		11.6	0.0113567	0.045054	0.13941	0.176853		11.6	-0.0002189	0.0198369	0.177847	0.215088
		11.8	0.137039	0.116075	0.00124119	-0.0197224		11.8	-0.0074635	0.00125606	0.0237435	0.0487913		11.8	-0.0027796	0.0325812	0.0761911	0.0998581		11.8	0.0151857	0.0776122	0.177432	0.220633		11.8	0.0113765	0.045811	0.140673	0.17807		11.8	-0.0003437	0.0203781	0.179157	0.216403
		12	0.138368	0.116822	0.00087952	-0.0203075		12	-0.0075977	0.00177951	0.0239671	0.049035		12	-0.0026681	0.0328681	0.0761843	0.0998236		12	0.0153747	0.078465	0.178547	0.221455		12	0.0118804	0.0462849	0.141969	0.179003		12	-0.0001352	0.0204232	0.180147	0.217867
		12.2	0.139932	0.118026	0.00070204	-0.0205737		12.2	-0.0073933	0.00199709	0.0242594	0.0493021		12.2	-0.0026585	0.0330266	0.0768713	0.100174		12.2	0.0151118	0.0788369	0.179396	0.222552		12.2	0.01189	0.0465202	0.142738	0.1804		12.2	-8.415e-05	0.0203409	0.181473	0.219618
		12.4	0.141196	0.1193	0.00037857	-0.0202125		12.4	-0.0073807	0.00167826	0.0243203	0.0495623		12.4	-0.0028723	0.0335063	0.0771323	0.100546		12.4	0.0152164	0.0790163	0.180388	0.223294		12.4	0.0121574	0.0464024	0.14374	0.181502		12.4	-0.0002193	0.0205188	0.182564	0.220785
		12.6	0.142616	0.120202	0.00014716	-0.0203492		12.6	-0.0074273	0.00183654	0.0249146	0.0496148		12.6	-0.0028177	0.0335158	0.0773292	0.100886		12.6	0.0153897	0.0795834	0.181587	0.223997		12.6	0.0126637	0.046929	0.145117	0.182923		12.6	-0.0004225	0.0206463	0.1841	0.222198
		12.8	0.143793	0.121365	-0.0003478	-0.0205998		12.8	-0.0069467	0.00191385	0.0255191	0.049288		12.8	-0.0027802	0.0337059	0.077935	0.101558		12.8	0.0152933	0.079493	0.182437	0.225075		12.8	0.0128028	0.0472671	0.146021	0.184332		12.8	-0.0006435	0.0207311	0.185376	0.223417
		13	0.144845	0.122372	-0.0006266	-0.0205866		13	-0.0069565	0.00181966	0.0259643	0.0495927		13	-0.0025906	0.0339999	0.0787979	0.102264		13	0.0153305	0.0801208	0.183648	0.225956		13	0.0132971	0.0471732	0.146764	0.185921		13	-0.0004146	0.0210474	0.186575	0.224745
		13.2	0.146199	0.122829	-0.0008908	-0.0205823		13.2	-0.0072057	0.00158264	0.0267903	0.0498635		13.2	-0.0024692	0.0345057	0.0792011	0.102977		13.2	0.0157739	0.0807386	0.184519	0.227349		13.2	0.0138572	0.0475153	0.147886	0.187784		13.2	-0.0008211	0.0214178	0.187685	0.226249
		13.4	0.147464	0.123413	-0.0007294	-0.0207304		13.4	-0.0074091	0.00147361	0.027022	0.049944		13.4	-0.0026705	0.03495	0.079752	0.10352		13.4	0.0157996	0.0815434	0.185819	0.228471		13.4	0.0140355	0.0478076	0.149255	0.189164		13.4	-0.0003637	0.0217833	0.188782	0.227925
		13.6	0.148326	0.1245	-0.0008355	-0.0207411		13.6	-0.0071126	0.0010577	0.0272182	0.0502147		13.6	-0.0026013	0.0355306	0.0802918	0.104081		13.6	0.0156475	0.0818645	0.186426	0.22933		13.6	0.0141046	0.0483478	0.150195	0.19068		13.6	-0.0003732	0.0219127	0.18984	0.229698
		13.8	0.149427	0.125344	-0.0008212	-0.0210215		13.8	-0.0072123	0.00062123	0.0279663	0.0504916		13.8	-0.0024404	0.0360547	0.0809804	0.104918		13.8	0.0158728	0.082612	0.187247	0.229785		13.8	0.0143008	0.0486717	0.151046	0.192274		13.8	-0.000161	0.022164	0.190711	0.23117
		14	0.150291	0.125893	-0.0007213	-0.0209346		14	-0.0067995	0.00039208	0.0280805	0.0505087		14	-0.0021454	0.0367475	0.081419	0.105102		14	0.0152539	0.0830566	0.188179	0.231037		14	0.0147526	0.0489607	0.152176	0.19353		14	-0.0002963	0.0222766	0.191821	0.232572
		14.2	0.150661	0.126531	-0.0008347	-0.0209262		14.2	-0.0061194	0.00039319	0.0286107	0.050917		14.2	-0.0014838	0.0368894	0.0815843	0.105921		14.2	0.0152993	0.0836216	0.18874	0.231591		14.2	0.0152686	0.0496197	0.153306	0.19513		14.2	-8.977e-05	0.0226115	0.192858	0.233638
		14.4	0.151166	0.127518	-0.0005693	-0.0212716		14.4	-0.0064229	0.00028576	0.0287484	0.0509491		14.4	-0.0016279	0.0370988	0.0818978	0.106314		14.4	0.015555	0.0841389	0.189258	0.232186		14.4	0.0158064	0.0498763	0.154457	0.196148		14.4	3.775e-05	0.0225879	0.193862	0.234625
		14.6	0.152086	0.128284	-0.0006688	-0.0217558		14.6	-0.006649	0.00055122	0.0289115	0.0515198		14.6	-0.0015743	0.037409	0.0826243	0.106834		14.6	0.0161029	0.0847682	0.19031	0.23322		14.6	0.0162689	0.0506186	0.156218	0.19732		14.6	0.00042706	0.0229846	0.194912	0.235811
		14.8	0.153259	0.129157	-0.0007945	-0.022041		14.8	-0.0071393	0.00031437	0.0289111	0.0516735		14.8	-0.0011486	0.0376742	0.0832378	0.107297		14.8	0.0161913	0.0854702	0.191121	0.233878		14.8	0.0165197	0.0507481	0.157266	0.198606		14.8	0.00045173	0.023069	0.196337	0.236455
		15	0.154415	0.129926	-0.0005502	-0.0226836		15	-0.0074098	0.0002433	0.0289582	0.0525022		15	-0.0008019	0.0377737	0.0835759	0.107817		15	0.0165167	0.0859344	0.191763	0.23508		15	0.0169655	0.0511318	0.158455	0.199512		15	0.000835	0.0230719	0.197348	0.237348
		15.2	0.155205	0.130686	-5.902e-05	-0.0232427		15.2	-0.0077358	0.0002579	0.0289962	0.0531234		15.2	-0.0007787	0.0377978	0.0838652	0.108246		15.2	0.0162311	0.0862331	0.192409	0.235668		15.2	0.0175327	0.051673	0.159823	0.200404		15.2	0.00093497	0.0227674	0.198625	0.237884
		15.4	0.155883	0.131357	0.00016703	-0.0235085		15.4	-0.0081106	0.00053256	0.0289326	0.0533311		15.4	-0.0001641	0.0383652	0.0835553	0.109073		15.4	0.0160194	0.0867774	0.193692	0.236592		15.4	0.0182	0.0520228	0.160974	0.201517		15.4	0.00067792	0.0231941	0.199598	0.239341
		15.6	0.156639	0.132188	0.00012812	-0.0248327		15.6	-0.0080321	0.00067493	0.0289091	0.0537017		15.6	0.00048493	0.0388975	0.083549	0.109626		15.6	0.0162859	0.0873995	0.194463	0.237853		15.6	0.01847	0.0525789	0.161498	0.203023		15.6	0.00073296	0.0235634	0.200859	0.240519
		15.8	0.157647	0.13302	-0.000326	-0.0246226		15.8	-0.0083518	0.00058531	0.0287923	0.0539664		15.8	0.00082443	0.038868	0.0836601	0.109592		15.8	0.0163748	0.0878544	0.195657	0.238508		15.8	0.0184134	0.0530598	0.162481	0.203808		15.8	0.00086863	0.0238096	0.201664	0.242195
		16	0.158867	0.133731	-0.0006565	-0.02513		16	-0.0083471	0.00102794	0.02847	0.0537782		16	0.00082524	0.0393823	0.0834572	0.109748		16	0.0167913	0.0884643	0.19621	0.239424		16	0.0186979	0.0534519	0.163115	0.204783		16	0.00103507	0.0241555	0.202847	0.242973
		16.2	0.159902	0.134498	-0.0008491	-0.0251536		16.2	-0.0080379	0.00098123	0.028431	0.0535347		16.2	0.00073683	0.0399373	0.0836993	0.109823		16.2	0.0167158	0.0887399	0.197124	0.240496		16.2	0.0186805	0.053594	0.163256	0.205807		16.2	0.00103891	0.0242691	0.203832	0.244005
		16.4	0.16092	0.135467	-0.0012743	-0.025616		16.4	-0.0082752	0.00108185	0.0281663	0.0533567		16.4	0.00093985	0.0402982	0.0838271	0.110219		16.4	0.0173327	0.0892614	0.198459	0.241331		16.4	0.0190964	0.0538348	0.163751	0.206972		16.4	0.00105241	0.0243186	0.204975	0.245083
		16.6	0.161662	0.136439	-0.0015981	-0.0254966		16.6	-0.0080403	0.0013239	0.0282441	0.0530578		16.6	0.00090008	0.040168	0.083959	0.110598		16.6	0.0176629	0.0895435	0.199556	0.242325		16.6	0.0190112	0.0540624	0.163966	0.208157		16.6	0.00094976	0.0245139	0.205726	0.245791
		16.8	0.162559	0.137414	-0.0022101	-0.0256307		16.8	-0.0080278	0.00119229	0.0287957	0.0527908		16.8	5.859e-05	0.040256	0.0843437	0.110995		16.8	0.0178128	0.0897383	0.200668	0.243595		16.8	0.019117	0.0540981	0.164855	0.20902		16.8	0.00116338	0.0246957	0.206399	0.246472
		17	0.163566	0.138219	-0.0022193	-0.0254902		17	-0.0082903	0.0012351	0.0286358	0.0532589		17	-0.0002546	0.0401105	0.0848012	0.111309		17	0.0177947	0.0901418	0.201153	0.244566		17	0.0192216	0.0541447	0.165606	0.20999		17	0.00123976	0.0249411	0.207096	0.247765
		17.2	0.164692	0.138623	-0.0022234	-0.0253178		17.2	-0.0086761	0.00097552	0.0287338	0.0534781		17.2	-0.0006602	0.0404613	0.0852179	0.111493		17.2	0.0180966	0.0906514	0.2013	0.245836		17.2	0.0197952	0.0549424	0.166469	0.210527		17.2	0.0011526	0.0249652	0.207794	0.249067
		17.4	0.165447	0.139499	-0.0021843	-0.0249405		17.4	-0.0083771	0.0004847	0.0288993	0.0532808		17.4	-0.0010281	0.040799	0.0858876	0.111844		17.4	0.0178201	0.0912894	0.202132	0.246341		17.4	0.0198096	0.055115	0.167686	0.211243		17.4	0.00166871	0.0255086	0.20877	0.250468
		17.6	0.165787	0.140236	-0.0023113	-0.0247455		17.6	-0.0080347	0.00017567	0.0290987	0.0535087		17.6	-0.0006614	0.0410416	0.0863366	0.11212		17.6	0.017483	0.0915104	0.202356	0.247164		17.6	0.0194463	0.0558321	0.168514	0.212002		17.6	0.00173731	0.0255668	0.209406	0.251496
		17.8	0.166273	0.141097	-0.0024359	-0.024368		17.8	-0.0080929	0.00029781	0.0295185	0.0535854		17.8	-0.001196	0.0413408	0.0870285	0.112532		17.8	0.0172099	0.091971	0.202865	0.247993		17.8	0.0195828	0.0563123	0.169236	0.213094		17.8	0.00185679	0.0254437	0.210109	0.252606
		18	0.166589	0.14172	-0.0025562	-0.0237137		18	-0.0077532	0.00051658	0.0294464	0.0540041		18	-0.0012787	0.0413491	0.0873506	0.112242		18	0.0170553	0.0925001	0.203106	0.248893		18	0.0194355	0.0566386	0.170203	0.214055		18	0.00227718	0.0257305	0.210953	0.253318
		18.2	0.167155	0.142013	-0.0024699	-0.0236186		18.2	-0.007741	0.00055328	0.0299132	0.0542272		18.2	-0.0013528	0.0412155	0.0876698	0.112515		18.2	0.0170198	0.0925613	0.203278	0.249211		18.2	0.0196602	0.0569778	0.171586	0.215087		18.2	0.00259305	0.0258317	0.211383	0.253939
		18.4	0.168093	0.142637	-0.0023449	-0.024095		18.4	-0.0083403	0.00033681	0.029765	0.0544343		18.4	-0.0020403	0.0413343	0.0881546	0.112604		18.4	0.0171725	0.0930407	0.203689	0.24988		18.4	0.0195771	0.0573309	0.172574	0.21598		18.4	0.00303942	0.0264024	0.212413	0.25524
		18.6	0.169004	0.143246	-0.0028704	-0.0239394		18.6	-0.0089289	0.00049768	0.0297951	0.0548503		18.6	-0.002411	0.0413115	0.0885237	0.112478		18.6	0.017129	0.0933978	0.204344	0.250839		18.6	0.0196717	0.0576743	0.17411	0.216904		18.6	0.00339736	0.026523	0.213324	0.256013
		18.8	0.169811	0.143867	-0.0028375	-0.024151		18.8	-0.0091766	0.00030631	0.0300087	0.0547783		18.8	-0.0024063	0.0413853	0.0889828	0.112873		18.8	0.0167586	0.093691	0.204529	0.251288		18.8	0.019981	0.0580557	0.175244	0.217966		18.8	0.00312056	0.0266968	0.214208	0.256994
		19	0.170183	0.144455	-0.0021952	-0.0245976		19	-0.0092473	-1.109e-05	0.0301385	0.0555208		19	-0.0030286	0.041609	0.0887832	0.113422		19	0.0169782	0.0939938	0.205068	0.251789		19	0.020529	0.0586081	0.176123	0.218668		19	0.00311466	0.0266714	0.214818	0.257922
		19.2	0.170496	0.144954	-0.0017673	-0.0248913		19.2	-0.0095301	-0.0001337	0.0302464	0.0557562		19.2	-0.0029804	0.0420405	0.088661	0.113894		19.2	0.0169106	0.0945216	0.205584	0.252158		19.2	0.0207562	0.0590407	0.177405	0.219617		19.2	0.00336164	0.0267161	0.215695	0.258913
		19.4	0.171012	0.145653	-0.0018439	-0.025528		19.4	-0.0098848	-0.0003543	0.0300546	0.0558343		19.4	-0.0028635	0.0424466	0.0889745	0.114404		19.4	0.0171314	0.0951857	0.206224	0.252577		19.4	0.0205088	0.0594203	0.178209	0.220677		19.4	0.00324591	0.0271911	0.21629	0.260076
		19.6	0.171886	0.146512	-0.0019122	-0.0257852		19.6	-0.0103165	-0.0005269	0.0301344	0.056286		19.6	-0.0031072	0.0426778	0.0891873	0.114566		19.6	0.0173038	0.09588	0.206594	0.252806		19.6	0.0203717	0.0598244	0.178949	0.221587		19.6	0.00332237	0.0273544	0.217066	0.260707
		19.8	0.172654	0.147137	-0.0021956	-0.0257668		19.8	-0.0108403	-0.0005577	0.0299639	0.0564032		19.8	-0.0029207	0.0428128	0.0891804	0.114499		19.8	0.0178791	0.0966898	0.207144	0.252924		19.8	0.0203009	0.0599233	0.180194	0.222411		19.8	0.00395548	0.0269677	0.217763	0.261413
		20	0.173005	0.148035	-0.0024318	-0.026522		20	-0.0110263	-0.0001709	0.0298642	0.0559144		20	-0.0028438	0.0434049	0.0892677	0.115078		20	0.0177645	0.0972136	0.207644	0.253392		20	0.0207144	0.0600961	0.180673	0.223476		20	0.0041864	0.026914	0.218377	0.262061
		20.2	0.173702	0.148818	-0.0024817	-0.0267185		20.2	-0.0111634	-0.0004452	0.0298656	0.0555631		20.2	-0.0023996	0.0437155	0.0895026	0.115398		20.2	0.0179289	0.0980706	0.208492	0.253801		20.2	0.02132	0.0603748	0.181662	0.224107		20.2	0.00436493	0.0269851	0.219116	0.262676
		20.4	0.174449	0.149568	-0.0027921	-0.0271013		20.4	-0.0114247	-0.0004165	0.029803	0.0553593		20.4	-0.0021996	0.0436014	0.0900615	0.116149		20.4	0.0185342	0.0980468	0.209357	0.254252		20.4	0.0216952	0.0605542	0.182449	0.225099		20.4	0.00438016	0.0268148	0.220086	0.263264
		20.6	0.175161	0.150263	-0.0026263	-0.0273603		20.6	-0.0113716	-0.0002383	0.0299594	0.0553459		20.6	-0.002079	0.0434963	0.090282	0.116643		20.6	0.0183428	0.0979828	0.209838	0.254573		20.6	0.0218735	0.0605183	0.18327	0.226027		20.6	0.00434775	0.0269121	0.220717	0.263656
		20.8	0.17615	0.150752	-0.0024464	-0.0279068		20.8	-0.0115826	-0.0005833	0.0302807	0.0556918		20.8	-0.0020989	0.0435938	0.0904845	0.11734		20.8	0.0185292	0.0984204	0.210296	0.255328		20.8	0.0224194	0.0609051	0.184133	0.226509		20.8	0.00422997	0.0271494	0.221496	0.264264
		21	0.176881	0.150887	-0.0020853	-0.0282362		21	-0.0115691	-0.00047	0.0300324	0.0558138		21	-0.0016826	0.0438299	0.0908993	0.117505		21	0.0185771	0.0986112	0.210641	0.255805		21	0.0226452	0.0610177	0.184864	0.227302		21	0.00425658	0.0271745	0.222301	0.26531
		21.2	0.177296	0.150983	-0.0018797	-0.0284288		21.2	-0.0114786	-0.0005197	0.0302039	0.0556789		21.2	-0.0015407	0.0440478	0.0915372	0.117827		21.2	0.0190504	0.0991641	0.210998	0.256412		21.2	0.0226914	0.0609901	0.185876	0.227642		21.2	0.00426722	0.0279231	0.223091	0.265849
		21.4	0.177814	0.151295	-0.0018324	-0.028302		21.4	-0.0112776	-0.0005452	0.0300562	0.0555323		21.4	-0.0012443	0.0440427	0.0920597	0.118071		21.4	0.0190821	0.0997702	0.211669	0.257318		21.4	0.0224503	0.0611413	0.186702	0.228749		21.4	0.00457381	0.0280773	0.22372	0.266391
		21.6	0.178419	0.151626	-0.0017086	-0.0287507		21.6	-0.010677	-0.0003256	0.0299869	0.0558152		21.6	-0.0006351	0.0439684	0.0923168	0.118154		21.6	0.0191701	0.0998713	0.212053	0.258107		21.6	0.0220814	0.0617846	0.187639	0.229566		21.6	0.00449489	0.0281095	0.224345	0.266896
		21.8	0.179098	0.152093	-0.0016067	-0.0287228		21.8	-0.0104681	5.998e-05	0.0301841	0.055925		21.8	-0.0009698	0.0439926	0.0927513	0.118363		21.8	0.0195003	0.0998453	0.212672	0.258599		21.8	0.022014	0.0623609	0.187989	0.230712		21.8	0.00462666	0.0282832	0.22526	0.267518
		22	0.179526	0.152267	-0.001312	-0.0288013		22	-0.0100132	0.00012964	0.0304311	0.0564496		22	-0.0007206	0.04399	0.0927224	0.118478		22	0.0196506	0.0998001	0.213507	0.259396		22	0.0221375	0.0624885	0.188757	0.231602		22	0.00518071	0.0288524	0.22586	0.268098
		22.2	0.180378	0.152242	-0.0014296	-0.0291761		22.2	-0.0101853	1.345e-05	0.030481	0.0564935		22.2	-0.0001251	0.0441825	0.0930562	0.11905		22.2	0.0193661	0.0999586	0.213904	0.2602		22.2	0.0223497	0.062673	0.189025	0.232433		22.2	0.00544593	0.0288839	0.226604	0.268775
		22.4	0.180856	0.152961	-0.0016052	-0.0291887		22.4	-0.010251	4.111e-05	0.0301278	0.0567788		22.4	-0.0004698	0.0444585	0.0933002	0.11955		22.4	0.0194976	0.100368	0.214376	0.260791		22.4	0.0225368	0.062952	0.189441	0.233501		22.4	0.00573166	0.0291323	0.227544	0.269495
		22.6	0.1813	0.153182	-0.0019905	-0.0290298		22.6	-0.0104148	8.321e-05	0.0302273	0.0568999		22.6	-0.0005883	0.0447113	0.0934321	0.119771		22.6	0.0191653	0.100426	0.214942	0.261675		22.6	0.0227967	0.0632919	0.19032	0.234082		22.6	0.00563525	0.0290609	0.228599	0.270126
		22.8	0.181844	0.153552	-0.0019913	-0.029142		22.8	-0.0102774	2.56e-05	0.0303292	0.0565884		22.8	-0.0005608	0.0450279	0.093316	0.12014		22.8	0.0188319	0.100712	0.215277	0.262649		22.8	0.0231998	0.0641479	0.190986	0.234971		22.8	0.00560441	0.0294021	0.229298	0.270968
		23	0.182128	0.153962	-0.0017571	-0.0292402		23	-0.0104279	8.3e-07	0.030595	0.0571506		23	-0.0010563	0.0453108	0.0932695	0.120412		23	0.0192227	0.100917	0.216083	0.263027		23	0.0229674	0.0645079	0.191218	0.235929		23	0.00594426	0.0294326	0.229677	0.271741
		23.2	0.182466	0.154639	-0.0020257	-0.0291895		23.2	-0.0107074	0.00058	0.0306264	0.056958		23.2	-0.0012276	0.0457224	0.0930828	0.120851		23.2	0.0191184	0.10153	0.21664	0.263754		23.2	0.0228034	0.0647367	0.191775	0.236454		23.2	0.00624693	0.029113	0.230442	0.272574
		23.4	0.183278	0.15531	-0.0020743	-0.0288814		23.4	-0.0110651	0.00044327	0.0306938	0.0569347		23.4	-0.0012819	0.0463018	0.0933126	0.121074		23.4	0.0190503	0.101591	0.217134	0.264647		23.4	0.0225818	0.0647631	0.191827	0.237349		23.4	0.00593632	0.0285521	0.230709	0.273632
		23.6	0.183971	0.15582	-0.0026125	-0.0285469		23.6	-0.0116183	0.00066069	0.0308538	0.0572375		23.6	-0.0016419	0.0464126	0.0933559	0.1213		23.6	0.0190885	0.102324	0.21763	0.265004		23.6	0.0230862	0.0649492	0.192379	0.237752		23.6	0.00616347	0.0282476	0.231162	0.274755
		23.8	0.184124	0.156253	-0.002914	-0.0282799		23.8	-0.0115187	0.00089276	0.0309705	0.0573684		23.8	-0.0006921	0.0465244	0.0931597	0.12188		23.8	0.0189215	0.103029	0.217955	0.265655		23.8	0.0234088	0.0648865	0.193027	0.238453		23.8	0.00653613	0.0279987	0.231497	0.275873
		24	0.184556	0.157314	-0.0033712	-0.0280656		24	-0.0116691	0.00113985	0.0310249	0.0574547		24	-0.0004645	0.0470467	0.0936839	0.122071		24	0.0185165	0.103363	0.218096	0.26598		24	0.0237752	0.0654353	0.193411	0.238699		24	0.00641327	0.028173	0.232004	0.277065
		24.2	0.185279	0.157908	-0.0032333	-0.028427		24.2	-0.011951	0.00114927	0.0311021	0.0576742		24.2	-0.000283	0.0471102	0.0939636	0.12216		24.2	0.0188192	0.103911	0.218519	0.266671		24.2	0.0242697	0.0655914	0.194268	0.239015		24.2	0.0061057	0.0283788	0.232864	0.277736
		24.4	0.18565	0.158489	-0.0034865	-0.0283819		24.4	-0.0120414	0.00123955	0.0311954	0.0579713		24.4	7.164e-05	0.0471851	0.0942128	0.12212		24.4	0.0192117	0.104092	0.218992	0.266922		24.4	0.0244138	0.0657627	0.194641	0.240071		24.4	0.00629557	0.0282669	0.232953	0.278726
		24.6	0.186433	0.159281	-0.0031237	-0.0282355		24.6	-0.0120454	0.00136869	0.031059	0.0580789		24.6	0.0002681	0.0472848	0.0944954	0.122118		24.6	0.0194887	0.104493	0.219404	0.267395		24.6	0.0244266	0.0661414	0.194799	0.240624		24.6	0.00574956	0.0285918	0.233395	0.279333
		24.8	0.186758	0.159473	-0.0027954	-0.0281114		24.8	-0.0118959	0.00138124	0.0312173	0.0585375		24.8	-0.0001767	0.0470332	0.0945407	0.122444		24.8	0.0203464	0.105073	0.219753	0.268111		24.8	0.0244629	0.0666283	0.195128	0.241015		24.8	0.0056569	0.0291157	0.233901	0.279904
		25	0.187122	0.1601	-0.0025615	-0.029135		25	-0.0115039	0.00154806	0.0314341	0.0584959		25	-0.0003128	0.0471884	0.0948934	0.121946		25	0.0205755	0.105205	0.220334	0.268439		25	0.024399	0.0666473	0.196005	0.241713		25	0.00591399	0.0292939	0.234383	0.280718
		25.2	0.187209	0.161066	-0.0025962	-0.0291982		25.2	-0.0113064	0.00143198	0.0316254	0.0584749		25.2	-0.0008004	0.0473181	0.0954757	0.122164		25.2	0.0210383	0.105443	0.22068	0.268643		25.2	0.0242854	0.0669546	0.196776	0.242294		25.2	0.0058869	0.029926	0.235073	0.281004
		25.4	0.187531	0.161591	-0.002502	-0.0293887		25.4	-0.010997	0.00141747	0.0317279	0.0585397		25.4	-0.0009876	0.0470616	0.0955002	0.122143		25.4	0.0215559	0.105724	0.221308	0.268699		25.4	0.024474	0.0675075	0.197625	0.243169		25.4	0.00599649	0.0299803	0.235497	0.281693
		25.6	0.187727	0.161883	-0.0024462	-0.0299762		25.6	-0.0106847	0.00099872	0.0320357	0.0590277		25.6	-0.0005377	0.0468427	0.0953752	0.122425		25.6	0.0216938	0.105547	0.221652	0.268445		25.6	0.0245454	0.067827	0.198306	0.243659		25.6	0.00590423	0.0301755	0.236064	0.282582
		25.8	0.187855	0.162339	-0.0024344	-0.0303012		25.8	-0.010694	0.00067653	0.0323545	0.0592364		25.8	-0.000592	0.0470253	0.0957094	0.123044		25.8	0.0218446	0.105541	0.222008	0.268639		25.8	0.0247157	0.0682228	0.198627	0.243949		25.8	0.00589336	0.0305125	0.236928	0.283223
		26	0.188297	0.162422	-0.0026826	-0.0310514		26	-0.0109364	0.00048163	0.0325158	0.059859		26	-0.0002397	0.0472819	0.0957311	0.123234		26	0.0217789	0.105625	0.222309	0.269049		26	0.0248565	0.0684213	0.199279	0.244466		26	0.00583081	0.0309645	0.237415	0.283578
		26.2	0.188664	0.162596	-0.0030006	-0.0309838		26.2	-0.0115257	0.00011222	0.0326835	0.0596447		26.2	-0.0001325	0.0474157	0.0962647	0.123504		26.2	0.0219113	0.106032	0.222209	0.269146		26.2	0.0252088	0.0687549	0.199774	0.245043		26.2	0.00563738	0.0307968	0.238185	0.284016
		26.4	0.18849	0.162852	-0.0035324	-0.0309558		26.4	-0.0114746	0.00040299	0.0326421	0.05975		26.4	-0.0007926	0.0475188	0.0962352	0.124157		26.4	0.021937	0.105993	0.22254	0.269145		26.4	0.0253614	0.0692696	0.200782	0.246081		26.4	0.00575727	0.0307537	0.238966	0.284464
		26.6	0.188888	0.163046	-0.0040561	-0.0315694		26.6	-0.0115362	0.00029407	0.0324928	0.0593216		26.6	-0.0013389	0.0477824	0.0964664	0.124403		26.6	0.0216808	0.106132	0.222778	0.269665		26.6	0.0254727	0.0698174	0.201594	0.246701		26.6	0.00581774	0.03109	0.239844	0.285113
		26.8	0.189374	0.163387	-0.0038895	-0.0315242		26.8	-0.0116537	4.117e-05	0.0322953	0.0589818		26.8	-0.0018113	0.0476664	0.0966865	0.124534		26.8	0.0216363	0.106078	0.222997	0.270077		26.8	0.0256323	0.0702397	0.20211	0.247762		26.8	0.00652095	0.0308731	0.240091	0.285791
		27	0.189586	0.163722	-0.0038522	-0.0321736		27	-0.0118535	-0.0002329	0.0324959	0.0589054		27	-0.0019615	0.0475762	0.0966548	0.124875		27	0.0219338	0.105966	0.223537	0.270598		27	0.025177	0.0705835	0.202124	0.248477		27	0.00702765	0.0305503	0.240393	0.286273
		27.2	0.190743	0.163834	-0.0041171	-0.0326056		27.2	-0.011953	-0.0003749	0.0323218	0.0586664		27.2	-0.0021028	0.0479202	0.0962455	0.125362		27.2	0.0217859	0.106287	0.223808	0.271292		27.2	0.0251047	0.0705845	0.20244	0.249117		27.2	0.00690953	0.0301329	0.241	0.286989
		27.4	0.191622	0.164033	-0.0041529	-0.0327754		27.4	-0.0120808	-0.000995	0.032184	0.0583628		27.4	-0.0018331	0.0483459	0.0965817	0.125363		27.4	0.0217268	0.106593	0.223985	0.272025		27.4	0.0252368	0.0707624	0.202416	0.249929		27.4	0.00698684	0.0298518	0.241335	0.288145
		27.6	0.192241	0.164207	-0.0045886	-0.032996		27.6	-0.0122057	-0.0009592	0.0323547	0.0588006		27.6	-0.0017719	0.0482255	0.0969252	0.125392		27.6	0.0218219	0.107196	0.224425	0.27234		27.6	0.025738	0.0714644	0.203341	0.249927		27.6	0.00704816	0.0303498	0.24205	0.28878
		27.8	0.192813	0.164518	-0.0046615	-0.0330133		27.8	-0.0120287	-0.0010944	0.0322547	0.0591445		27.8	-0.0011365	0.0483412	0.0971005	0.12559		27.8	0.0217673	0.107426	0.224823	0.27334		27.8	0.0260413	0.0719548	0.203677	0.250757		27.8	0.00714407	0.0305639	0.242716	0.289143
		28	0.19336	0.164926	-0.0048434	-0.0330472		28	-0.0124063	-0.001189	0.0321208	0.0595478		28	-0.0012468	0.0486013	0.0976285	0.125409		28	0.0220596	0.107936	0.225157	0.273869		28	0.0261106	0.0724352	0.20399	0.251259		28	0.00702621	0.0305897	0.243165	0.289631
		28.2	0.193485	0.165324	-0.0047454	-0.0330443		28.2	-0.0121404	-0.0015251	0.0318832	0.0591909		28.2	-0.0010656	0.04846	0.0981298	0.125739		28.2	0.0222467	0.108593	0.225996	0.274742		28.2	0.0258529	0.0729664	0.20426	0.252206		28.2	0.00735783	0.0307657	0.243221	0.289968
		28.4	0.193899	0.165714	-0.0049154	-0.0327321		28.4	-0.0122419	-0.0016257	0.0317675	0.0590753		28.4	-0.0004528	0.0486549	0.0979251	0.12562		28.4	0.0221635	0.108825	0.2266	0.275137		28.4	0.0262155	0.0738507	0.204591	0.253179		28.4	0.00782909	0.0309772	0.243413	0.290225
		28.6	0.194409	0.165942	-0.0046579	-0.0327058		28.6	-0.0119246	-0.0016236	0.0318231	0.0585292		28.6	-0.0005501	0.0485163	0.0983273	0.125655		28.6	0.021722	0.108872	0.227276	0.276058		28.6	0.0264391	0.0741809	0.204993	0.253455		28.6	0.00784638	0.0310895	0.2442	0.290538
		28.8	0.19463	0.166335	-0.0046936	-0.0333888		28.8	-0.0118768	-0.0014914	0.0322582	0.0586691		28.8	-0.0010968	0.0486192	0.098	0.125903		28.8	0.0219149	0.108944	0.227841	0.276797		28.8	0.0266752	0.0742913	0.205539	0.253902		28.8	0.00852962	0.0313018	0.24465	0.291065
		29	0.195211	0.167155	-0.0047653	-0.0343095		29	-0.0116991	-0.0015463	0.0324329	0.058804		29	-0.0011479	0.0491802	0.0977342	0.125874		29	0.0212863	0.109138	0.228232	0.277675		29	0.0269162	0.074217	0.206089	0.254229		29	0.00889473	0.0313853	0.24509	0.291512
		29.2	0.195616	0.167575	-0.0049801	-0.0340611		29.2	-0.0113149	-0.0011722	0.032653	0.0591317		29.2	-0.0015916	0.0492134	0.0974498	0.125943		29.2	0.021432	0.109564	0.228506	0.277726		29.2	0.0272046	0.0744416	0.206584	0.254903		29.2	0.00877957	0.031516	0.245574	0.291836
		29.4	0.195858	0.167639	-0.004862	-0.0341208		29.4	-0.0115959	-0.000953	0.032755	0.059496		29.4	-0.0012075	0.0493205	0.0972988	0.126329		29.4	0.0212708	0.109919	0.228579	0.277892		29.4	0.0273129	0.0743622	0.207098	0.255172		29.4	0.00872653	0.0315858	0.246196	0.292661
		29.6	0.196299	0.167753	-0.0048145	-0.0342934		29.6	-0.0115416	-0.0013433	0.0326801	0.0596298		29.6	-0.0006286	0.0493908	0.09738	0.126528		29.6	0.0207921	0.109971	0.228727	0.278236		29.6	0.0279752	0.074382	0.207271	0.25577		29.6	0.00899797	0.0314089	0.246697	0.293157
		29.8	0.19647	0.168129	-0.0045897	-0.033893		29.8	-0.0114362	-0.0010897	0.0326146	0.0594978		29.8	-0.0004503	0.0498222	0.0975958	0.127155		29.8	0.020772	0.110392	0.228623	0.278682		29.8	0.0282585	0.0744451	0.207971	0.256132		29.8	0.00903875	0.0317094	0.247165	0.293405
		30	0.196626	0.168272	-0.0047241	-0.0339579		30	-0.0116592	-0.0009585	0.0326584	0.0598184		30	-0.000575	0.0499942	0.0977635	0.127296		30	0.0208083	0.110604	0.228431	0.278707		30	0.0285768	0.0744412	0.20854	0.256954		30	0.00900063	0.0319307	0.247426	0.293743
		30.2	0.196276	0.16859	-0.0045692	-0.0336012		30.2	-0.0116745	-0.0005857	0.03275	0.0595837		30.2	-0.0011836	0.0501116	0.0982872	0.127737		30.2	0.0208583	0.110633	0.228426	0.278964		30.2	0.0288382	0.074318	0.20902	0.257881		30.2	0.00912125	0.0318468	0.247992	0.293912
		30.4	0.196288	0.168991	-0.0046466	-0.0342709		30.4	-0.0116312	-7.89e-05	0.0325877	0.0595537		30.4	-0.0016835	0.0505078	0.0988238	0.12823		30.4	0.0205252	0.111066	0.228464	0.27906		30.4	0.0284874	0.0741746	0.209561	0.258486		30.4	0.00935364	0.0320372	0.248444	0.294171
		30.6	0.196631	0.169363	-0.00451	-0.034482		30.6	-0.0117777	-0.0001822	0.0321781	0.0593991		30.6	-0.0020077	0.0507639	0.0994106	0.128051		30.6	0.0206715	0.110602	0.228513	0.279206		30.6	0.0287044	0.0736789	0.21003	0.2591		30.6	0.00913606	0.0323021	0.248462	0.294182
		30.8	0.19677	0.169438	-0.0041954	-0.0346092		30.8	-0.0123119	-0.0004494	0.0322447	0.0593473		30.8	-0.0018282	0.0504225	0.0995321	0.128099		30.8	0.0211066	0.110595	0.228933	0.279539		30.8	0.0287869	0.0736957	0.210329	0.259759		30.8	0.00942763	0.0321632	0.248511	0.294492
		31	0.197038	0.169428	-0.0044155	-0.0350979		31	-0.0128583	-0.0005397	0.0324833	0.0594776		31	-0.0015648	0.0503436	0.0997011	0.128168		31	0.021216	0.110703	0.22948	0.280054		31	0.0288086	0.073825	0.210383	0.260184		31	0.00928344	0.0322135	0.248975	0.294468
		31.2	0.197348	0.169439	-0.0043775	-0.0357166		31.2	-0.0131815	-0.0008262	0.0321394	0.0595212		31.2	-0.0017457	0.0507379	0.10012	0.128064		31.2	0.0214117	0.111108	0.229874	0.279893		31.2	0.0289092	0.0736546	0.211029	0.26068		31.2	0.00859387	0.0322585	0.249489	0.295231
		31.4	0.197138	0.169653	-0.004409	-0.0358961		31.4	-0.0135878	-0.0011605	0.0318727	0.0593644		31.4	-0.00154	0.0508537	0.100898	0.128271		31.4	0.0216145	0.111227	0.230343	0.280346		31.4	0.0290211	0.0740576	0.211288	0.260871		31.4	0.00837777	0.032453	0.249968	0.296103
		31.6	0.197494	0.169697	-0.0046951	-0.0357449		31.6	-0.0136065	-0.0011499	0.0316258	0.0599418		31.6	-0.0013594	0.0508091	0.101708	0.128151		31.6	0.0220977	0.111023	0.230726	0.280861		31.6	0.0292594	0.0744599	0.212165	0.261341		31.6	0.0080341	0.0329393	0.250756	0.296336
		31.8	0.197657	0.169645	-0.0050506	-0.0357857		31.8	-0.0137513	-0.0012381	0.031272	0.0603375		31.8	-0.0009906	0.0507522	0.101907	0.12835		31.8	0.0225358	0.111333	0.231154	0.281204		31.8	0.0293757	0.0743969	0.212762	0.262232		31.8	0.00844447	0.0327414	0.251306	0.296858
		32	0.197661	0.17004	-0.0053365	-0.0356568		32	-0.0138748	-0.0014819	0.0313576	0.0605313		32	-0.0005776	0.0510684	0.10218	0.128829		32	0.0224488	0.111725	0.231398	0.281695		32	0.0291529	0.0745084	0.212987	0.262668		32	0.00818259	0.0327639	0.251643	0.297256
		32.2	0.197892	0.170497	-0.0049563	-0.0356574		32.2	-0.0140136	-0.0016486	0.03149	0.0600062		32.2	0.00010233	0.0510053	0.101888	0.12912		32.2	0.0222529	0.111763	0.231999	0.281788		32.2	0.0292036	0.0749271	0.213341	0.263078		32.2	0.00833547	0.0331433	0.252172	0.297512
		32.4	0.198492	0.170348	-0.0053106	-0.036101		32.4	-0.0142614	-0.0015762	0.0319446	0.0602352		32.4	0.00025646	0.0511547	0.101545	0.129102		32.4	0.0222744	0.111916	0.232171	0.282346		32.4	0.0296861	0.0746745	0.213935	0.263383		32.4	0.00853074	0.0330052	0.252818	0.297952
		32.6	0.198997	0.170384	-0.005265	-0.0357815		32.6	-0.0141868	-0.0015075	0.0323919	0.0602863		32.6	0.00045192	0.051151	0.101629	0.12932		32.6	0.0221448	0.112521	0.232406	0.282983		32.6	0.0299177	0.0745603	0.214183	0.263566		32.6	0.0090504	0.0331016	0.25353	0.298276
		32.8	0.199265	0.171104	-0.0053854	-0.0362598		32.8	-0.0141387	-0.0015887	0.0326017	0.0606929		32.8	0.00046311	0.0515047	0.101172	0.129759		32.8	0.0225385	0.112706	0.23264	0.283389		32.8	0.0299468	0.0747651	0.214123	0.263864		32.8	0.0090571	0.033317	0.253747	0.299013
		33	0.199784	0.171422	-0.0054259	-0.0363037		33	-0.014138	-0.0015095	0.0326904	0.061381		33	0.00035543	0.0515687	0.101055	0.129613		33	0.0222313	0.11327	0.232863	0.283695		33	0.0298708	0.0748353	0.214769	0.264363		33	0.00892205	0.0331894	0.25413	0.299649
		33.2	0.200196	0.171878	-0.0052052	-0.035401		33.2	-0.0141195	-0.0011054	0.0326385	0.0614156		33.2	0.00039683	0.0518211	0.10114	0.129711		33.2	0.0224768	0.113608	0.233103	0.283622		33.2	0.029773	0.0750587	0.215315	0.265201		33.2	0.00847362	0.032866	0.254559	0.300185
		33.4	0.200573	0.172337	-0.0049921	-0.0350706		33.4	-0.0140217	-0.0010394	0.0325352	0.0617415		33.4	0.00101395	0.0520862	0.101407	0.130195		33.4	0.0225647	0.113867	0.233582	0.283987		33.4	0.0299599	0.0754015	0.215824	0.265545		33.4	0.00864532	0.0329944	0.255406	0.300928
		33.6	0.20104	0.172881	-0.0052221	-0.035025		33.6	-0.013704	-0.0007937	0.0325187	0.0613848		33.6	0.00095663	0.0522186	0.101086	0.130159		33.6	0.0228243	0.114225	0.23383	0.284601		33.6	0.0308182	0.0757477	0.216331	0.266258		33.6	0.0090054	0.0331365	0.255583	0.300947
		33.8	0.201466	0.17334	-0.0051388	-0.0345608		33.8	-0.0134587	-0.0005886	0.0324914	0.0615579		33.8	0.00070049	0.0522725	0.100766	0.130622		33.8	0.0227765	0.114567	0.233871	0.284795		33.8	0.0308561	0.0762504	0.216569	0.266822		33.8	0.00911404	0.0336985	0.256065	0.301572
		34	0.20205	0.173546	-0.0051488	-0.035233		34	-0.0133836	-0.0005442	0.0329599	0.0618649		34	0.00040749	0.0525306	0.101038	0.130437		34	0.0229005	0.114797	0.234334	0.285075		34	0.0309289	0.0766416	0.21681	0.267353		34	0.00905647	0.0339163	0.256247	0.301943
		34.2	0.202472	0.173814	-0.0053127	-0.0355506		34.2	-0.0130433	-0.0001259	0.0328927	0.0621185		34.2	-5.736e-05	0.0522713	0.10114	0.130802		34.2	0.0228286	0.114956	0.234788	0.285607		34.2	0.030731	0.076899	0.217287	0.267574		34.2	0.0089645	0.0338868	0.256723	0.302322
		34.4	0.203128	0.17424	-0.005433	-0.0357738		34.4	-0.0127356	2.956e-05	0.0331888	0.062098		34.4	-8.887e-05	0.0523851	0.101349	0.130939		34.4	0.0226433	0.115097	0.235254	0.285665		34.4	0.0309374	0.0771638	0.217918	0.268036		34.4	0.00902692	0.0339485	0.256758	0.303007
		34.6	0.203156	0.174464	-0.0054852	-0.0360246		34.6	-0.0128979	-0.000175	0.0331246	0.061996		34.6	-0.0002571	0.052487	0.101327	0.130958		34.6	0.0226187	0.114947	0.235567	0.285853		34.6	0.0308197	0.0773319	0.218308	0.268326		34.6	0.00876335	0.0338972	0.256637	0.303121
		34.8	0.20349	0.174714	-0.0054263	-0.0365039		34.8	-0.0129304	-0.0002283	0.0335332	0.0620319		34.8	-0.0006304	0.0521967	0.101202	0.131209		34.8	0.022625	0.115543	0.23577	0.286331		34.8	0.0309893	0.0781681	0.218631	0.26836		34.8	0.00898975	0.0338693	0.256902	0.303452
		35	0.203696	0.174896	-0.0054625	-0.0368762		35	-0.0129846	-0.0003617	0.0337224	0.0616647		35	-0.0009117	0.0522584	0.101448	0.13131		35	0.0225235	0.115642	0.236091	0.286715		35	0.0310993	0.0786551	0.218667	0.268581		35	0.00900435	0.0338563	0.257311	0.303856
		35.2	0.203867	0.175299	-0.0055374	-0.0377002		35.2	-0.0125342	-0.0008858	0.0335351	0.0614146		35.2	-0.0012138	0.0523846	0.101919	0.131475		35.2	0.0227481	0.115775	0.236229	0.286747		35.2	0.0312021	0.0791605	0.219295	0.268404		35.2	0.00890334	0.033826	0.258024	0.304677
		35.4	0.204013	0.175656	-0.005521	-0.0379359		35.4	-0.0122152	-0.0008011	0.033627	0.0611059		35.4	-0.0013823	0.0522868	0.10221	0.132073		35.4	0.022665	0.115486	0.236601	0.287433		35.4	0.0314967	0.0794831	0.219792	0.268515		35.4	0.00903429	0.0336764	0.258455	0.30521
		35.6	0.204278	0.175642	-0.0053385	-0.038002		35.6	-0.0116821	-0.0007012	0.0335583	0.0611386		35.6	-0.0009556	0.0521756	0.102406	0.132053		35.6	0.0227543	0.115725	0.236568	0.287275		35.6	0.0317665	0.079315	0.220398	0.268931		35.6	0.00902474	0.0339891	0.258589	0.305477
		35.8	0.204342	0.17611	-0.005472	-0.038245		35.8	-0.0115848	-0.0008271	0.0336768	0.0612221		35.8	-0.0008498	0.0521578	0.102256	0.132453		35.8	0.0231361	0.116367	0.236812	0.287483		35.8	0.0317548	0.0791788	0.221039	0.269145		35.8	0.00918982	0.033665	0.258689	0.306109
		36	0.204042	0.176623	-0.0049686	-0.0383039		36	-0.0118386	-0.0011866	0.0339282	0.0610291		36	-0.0011395	0.0523321	0.10233	0.133167		36	0.0231627	0.116507	0.236702	0.287643		36	0.0313865	0.0795227	0.221252	0.269138		36	0.00890995	0.0340651	0.259116	0.306515
		36.2	0.204231	0.176864	-0.0046629	-0.0381754		36.2	-0.0117044	-0.0012855	0.0338992	0.0605637		36.2	-0.0007429	0.0520627	0.102352	0.133362		36.2	0.0233954	0.116731	0.23732	0.287711		36.2	0.0312326	0.0797303	0.221898	0.269444		36.2	0.00885938	0.0340796	0.259562	0.307018
		36.4	0.204326	0.176703	-0.0048246	-0.0386405		36.4	-0.0114456	-0.0010217	0.0337788	0.0605974		36.4	-0.0007484	0.052343	0.103244	0.133907		36.4	0.0235563	0.117199	0.237356	0.288099		36.4	0.0312458	0.0797414	0.222245	0.269967		36.4	0.00923561	0.0342714	0.259877	0.3078
		36.6	0.204448	0.177239	-0.0046173	-0.0382595		36.6	-0.011546	-0.0008086	0.0334822	0.0605479		36.6	-0.0005711	0.0524656	0.103313	0.134041		36.6	0.0232792	0.117644	0.238061	0.288448		36.6	0.0313107	0.0800541	0.222446	0.270633		36.6	0.00888308	0.0343471	0.260187	0.308542
		36.8	0.204276	0.177795	-0.0045168	-0.0381802		36.8	-0.0120654	-0.0009577	0.0334351	0.0602586		36.8	-0.0006522	0.052728	0.103519	0.134124		36.8	0.0237518	0.117717	0.238742	0.288414		36.8	0.0313527	0.0802072	0.222869	0.271416		36.8	0.00850587	0.0345826	0.26027	0.309717
		37	0.204633	0.177891	-0.0046897	-0.0377132		37	-0.0122056	-0.0007707	0.0333405	0.0604697		37	-0.0008337	0.052395	0.103673	0.133885		37	0.0237771	0.117945	0.239151	0.2886		37	0.0310933	0.0801743	0.223656	0.272297		37	0.00829634	0.0347481	0.260826	0.310175
		37.2	0.204773	0.178011	-0.004783	-0.037373		37.2	-0.0126967	-0.0004966	0.0332401	0.0607453		37.2	-0.0004338	0.0523567	0.104029	0.134223		37.2	0.0242434	0.117662	0.23966	0.288739		37.2	0.0313551	0.080193	0.224101	0.273003		37.2	0.00845186	0.0351007	0.261371	0.310796
		37.4	0.205173	0.178047	-0.0050885	-0.0382952		37.4	-0.012726	-0.0004963	0.0331717	0.0610318		37.4	-9.59e-06	0.0519529	0.104129	0.134318		37.4	0.0247411	0.117938	0.240329	0.288975		37.4	0.0316986	0.0805927	0.224482	0.273262		37.4	0.00910748	0.0351685	0.261975	0.311217
		37.6	0.205393	0.178205	-0.0054003	-0.0389059		37.6	-0.0131026	-0.0003905	0.0327835	0.0609572		37.6	-0.0004225	0.0519364	0.104265	0.134249		37.6	0.024396	0.118107	0.240605	0.289538		37.6	0.0321662	0.08086	0.224946	0.274237		37.6	0.00923311	0.0354659	0.262222	0.311633
		37.8	0.205782	0.17819	-0.0051069	-0.0392864		37.8	-0.0130465	-0.000756	0.0328534	0.0613552		37.8	-0.0004572	0.0517822	0.104352	0.134343		37.8	0.0241508	0.118385	0.241253	0.289212		37.8	0.0322227	0.08125	0.225101	0.274729		37.8	0.00932947	0.0357573	0.262916	0.312548
		38	0.205923	0.178386	-0.0051233	-0.0399412		38	-0.0130599	-0.0010067	0.0331221	0.0617465		38	-0.0001949	0.0520762	0.104711	0.133985		38	0.024358	0.118531	0.241495	0.289629		38	0.0322798	0.0816562	0.225547	0.274994		38	0.00932796	0.0356763	0.262969	0.313101
		38.2	0.206376	0.178648	-0.0052863	-0.039886		38.2	-0.0133165	-0.0010999	0.0333615	0.061923		38.2	3.834e-05	0.051878	0.104518	0.133888		38.2	0.0238914	0.118474	0.241537	0.290047		38.2	0.032411	0.0816414	0.226009	0.275396		38.2	0.00946224	0.0362153	0.263297	0.313366
		38.4	0.206743	0.178852	-0.005138	-0.0405129		38.4	-0.0136876	-0.0010598	0.0339416	0.0616235		38.4	0.00010996	0.0520834	0.104659	0.133493		38.4	0.0238572	0.118496	0.241788	0.290344		38.4	0.0325263	0.0820257	0.226242	0.276032		38.4	0.00974122	0.0366368	0.26332	0.313796
		38.6	0.206969	0.178989	-0.0049178	-0.0413467		38.6	-0.0140657	-0.0011118	0.0341859	0.0615499		38.6	6.125e-05	0.052505	0.104622	0.133429		38.6	0.023652	0.11859	0.241496	0.291102		38.6	0.03194	0.0821888	0.226129	0.276192		38.6	0.00965587	0.0370395	0.263899	0.313556
		38.8	0.207384	0.178849	-0.0050159	-0.0419012		38.8	-0.0137008	-0.0012429	0.0344962	0.0617883		38.8	-0.0001159	0.0523081	0.104683	0.133614		38.8	0.0239805	0.118592	0.241458	0.291194		38.8	0.0322584	0.0826665	0.226168	0.276481		38.8	0.0101418	0.0372086	0.264341	0.313549
		39	0.207467	0.178978	-0.0050348	-0.042623		39	-0.0136622	-0.0012501	0.0348444	0.0616149		39	0.00012838	0.0522938	0.104746	0.133483		39	0.0243445	0.118463	0.241626	0.291626		39	0.0322168	0.0828537	0.226429	0.277221		39	0.0101824	0.0368929	0.264832	0.313774
		39.2	0.207677	0.178997	-0.0051359	-0.0430049		39.2	-0.0132494	-0.0014122	0.0352017	0.0616908		39.2	0.00024525	0.0523705	0.104709	0.133534		39.2	0.0243469	0.118383	0.241877	0.292408		39.2	0.0325167	0.0830458	0.226412	0.277438		39.2	0.0105597	0.0369217	0.265259	0.313944
		39.4	0.207529	0.179173	-0.0049099	-0.0433647		39.4	-0.0136402	-0.0011523	0.035531	0.0616391		39.4	-0.0001755	0.0522857	0.104677	0.134431		39.4	0.0247589	0.118343	0.241967	0.292623		39.4	0.032843	0.0830652	0.226866	0.278234		39.4	0.0104052	0.0367737	0.265485	0.31402
		39.6	0.207566	0.179332	-0.0047294	-0.0434335		39.6	-0.0134798	-0.0008857	0.0354672	0.0620525		39.6	0.0003198	0.0524157	0.104663	0.134566		39.6	0.0252301	0.118701	0.241808	0.292567		39.6	0.0329019	0.0831765	0.227054	0.278912		39.6	0.0102585	0.0368283	0.265413	0.314396
		39.8	0.207276	0.179381	-0.005189	-0.0436099		39.8	-0.013912	-0.0009079	0.0358227	0.062278		39.8	0.00032118	0.0527364	0.104722	0.134924		39.8	0.0256824	0.119087	0.242202	0.293043		39.8	0.0327717	0.0831107	0.227409	0.279326		39.8	0.0105026	0.0366624	0.26599	0.314983
		40	0.207185	0.179634	-0.0051418	-0.0432861		40	-0.0141454	-0.0008326	0.0354925	0.0623081		40	0.00017065	0.0532886	0.10489	0.135936		40	0.0258911	0.119476	0.242412	0.293376		40	0.0325542	0.0833886	0.227797	0.279538		40	0.0105392	0.0369055	0.266422	0.315599
		40.2	0.207659	0.179903	-0.0054911	-0.0430144		40.2	-0.0140113	-0.0006087	0.0348545	0.0623138		40.2	0.00046893	0.0534033	0.105098	0.136143		40.2	0.0258867	0.119938	0.242382	0.294028		40.2	0.0328439	0.0836996	0.228346	0.280181		40.2	0.010751	0.0365743	0.266394	0.316082
		40.4	0.207773	0.180181	-0.0055229	-0.0434202		40.4	-0.0144594	-0.0005052	0.0346102	0.0621797		40.4	0.00030573	0.0535391	0.105007	0.136238		40.4	0.0256607	0.120333	0.242561	0.294406		40.4	0.0332205	0.0838959	0.228432	0.280792		40.4	0.0108271	0.0366469	0.266476	0.316785
		40.6	0.20827	0.180716	-0.0055462	-0.0429537		40.6	-0.0148421	-0.0004986	0.0340518	0.0620946		40.6	0.00037788	0.0531896	0.104993	0.136305		40.6	0.0254704	0.120954	0.242979	0.295062		40.6	0.0335382	0.0840531	0.228856	0.281212		40.6	0.0108127	0.0360547	0.266549	0.317219
		40.8	0.208823	0.180678	-0.0059713	-0.0423816		40.8	-0.0152787	-0.0008957	0.0342902	0.0618392		40.8	0.0004397	0.053122	0.105109	0.136473		40.8	0.0256194	0.12129	0.243292	0.295169		40.8	0.033357	0.0839285	0.229483	0.281389		40.8	0.010947	0.0358701	0.266988	0.317428
		41	0.209427	0.180795	-0.0066985	-0.0421799		41	-0.0151103	-0.0012461	0.0340207	0.0624493		41	0.00028953	0.0527794	0.105263	0.136453		41	0.0254738	0.121258	0.243444	0.295217		41	0.0333559	0.084214	0.230307	0.28163		41	0.0113534	0.0355022	0.267224	0.3175
		41.2	0.209853	0.180798	-0.0066782	-0.0422378		41.2	-0.0156354	-0.0013889	0.0333973	0.0627791		41.2	0.00011545	0.0529493	0.105451	0.136934		41.2	0.0255599	0.121308	0.243783	0.295088		41.2	0.03368	0.0842572	0.230885	0.281729		41.2	0.01144	0.0353695	0.267631	0.317902
		41.4	0.210273	0.180794	-0.0067964	-0.0421022		41.4	-0.0153306	-0.0016174	0.0330527	0.0623353		41.4	0.00020328	0.0529585	0.105267	0.137042		41.4	0.0252473	0.121872	0.244218	0.29526		41.4	0.0339165	0.0847022	0.231606	0.281545		41.4	0.0112848	0.0350534	0.268001	0.318099
		41.6	0.210605	0.180989	-0.0066145	-0.0419485		41.6	-0.0151288	-0.00192	0.0327148	0.0622873		41.6	-0.0002592	0.053082	0.105001	0.136931		41.6	0.0248154	0.122185	0.244476	0.295519		41.6	0.0343664	0.0846682	0.232392	0.282025		41.6	0.011055	0.0349718	0.268392	0.318331
		41.8	0.210868	0.181323	-0.0067115	-0.0417181		41.8	-0.0149563	-0.0024536	0.0330837	0.0622676		41.8	-6.257e-05	0.0535509	0.104658	0.136954		41.8	0.0246148	0.122496	0.244886	0.295258		41.8	0.0345054	0.084882	0.232474	0.28186		41.8	0.0108571	0.0350406	0.268562	0.318636
		42	0.211002	0.181266	-0.0067556	-0.0413887		42	-0.0152203	-0.0023865	0.0328161	0.0623051		42	-1.978e-05	0.0539399	0.104906	0.136718		42	0.0245541	0.122458	0.244899	0.295727		42	0.0346512	0.0848708	0.233001	0.281891		42	0.010929	0.035203	0.268396	0.318397
		42.2	0.211733	0.18156	-0.0067616	-0.0413103		42.2	-0.01563	-0.0024826	0.033006	0.0621285		42.2	-0.0001102	0.054167	0.104838	0.136609		42.2	0.0243618	0.122374	0.245178	0.296206		42.2	0.0345641	0.0844658	0.233474	0.282139		42.2	0.0107945	0.0355128	0.268647	0.318466
		42.4	0.211875	0.18181	-0.0069508	-0.0419815		42.4	-0.0154842	-0.002284	0.0328777	0.0622233		42.4	-0.0003437	0.0541878	0.104953	0.136921		42.4	0.0246574	0.122609	0.245368	0.296106		42.4	0.0343521	0.0847945	0.233595	0.282534		42.4	0.0109428	0.0354875	0.26878	0.318534
		42.6	0.212026	0.182237	-0.0069515	-0.0420929		42.6	-0.0151895	-0.0023754	0.0329901	0.0619313		42.6	-0.0007682	0.054327	0.105251	0.137074		42.6	0.0245922	0.1222	0.245259	0.296239		42.6	0.0341602	0.0850289	0.233925	0.282767		42.6	0.0105495	0.0357231	0.269188	0.318554
		42.8	0.212339	0.182287	-0.0071641	-0.0426128		42.8	-0.0146744	-0.0021917	0.0333229	0.0621364		42.8	-0.0009769	0.0544851	0.105845	0.137154		42.8	0.0248223	0.121877	0.245193	0.296015		42.8	0.0344524	0.0855758	0.234434	0.283154		42.8	0.010471	0.035682	0.269409	0.318739
		43	0.212591	0.18273	-0.0067481	-0.0426818		43	-0.0144374	-0.0020564	0.033748	0.0617826		43	-0.0010794	0.0548209	0.105732	0.137314		43	0.025139	0.121515	0.245133	0.29667		43	0.0346775	0.0857391	0.234636	0.283751		43	0.0103455	0.0356319	0.26962	0.318798
		43.2	0.212818	0.183174	-0.0062798	-0.0426662		43.2	-0.0143972	-0.001469	0.0341195	0.0616261		43.2	-0.0013153	0.0553635	0.106018	0.13759		43.2	0.0252227	0.121283	0.245569	0.29675		43.2	0.0348581	0.0862607	0.234526	0.284346		43.2	0.0101174	0.0358155	0.26999	0.319088
		43.4	0.21253	0.183903	-0.0059516	-0.0429904		43.4	-0.0144646	-0.0011952	0.0344312	0.0619808		43.4	-0.0014918	0.0553516	0.106401	0.138223		43.4	0.0260295	0.121019	0.245527	0.296581		43.4	0.0352085	0.0864125	0.235007	0.285204		43.4	0.00990586	0.0360719	0.270629	0.31955
		43.6	0.212285	0.184539	-0.0056645	-0.0428584		43.6	-0.013972	-0.0008961	0.0347071	0.0622756		43.6	-0.0005687	0.0555566	0.106531	0.138249		43.6	0.0263002	0.121267	0.245442	0.296797		43.6	0.034911	0.0869238	0.23497	0.285557		43.6	0.00988442	0.0365066	0.270669	0.319912
		43.8	0.212329	0.184775	-0.0059922	-0.0430245		43.8	-0.0145724	-0.0010555	0.0348984	0.0621383		43.8	-0.0003126	0.0557831	0.106648	0.138527		43.8	0.0266009	0.121756	0.246026	0.296998		43.8	0.0346812	0.0869778	0.235222	0.285823		43.8	0.0102297	0.0366172	0.271134	0.32028
		44	0.212681	0.185674	-0.0060907	-0.0428729		44	-0.0146391	-0.0010537	0.034281	0.062165		44	4.863e-05	0.0556196	0.106801	0.139038		44	0.0268663	0.122119	0.246029	0.297176		44	0.0345233	0.087549	0.235459	0.285774		44	0.0107041	0.036862	0.271149	0.320168
		44.2	0.212708	0.18591	-0.0062766	-0.0432066		44.2	-0.0151816	-0.0009181	0.0342806	0.0622618		44.2	0.00044105	0.0554209	0.106986	0.138858		44.2	0.0271881	0.12263	0.24581	0.297346		44.2	0.0351923	0.0878513	0.235548	0.286142		44.2	0.0111013	0.0366488	0.27121	0.320703
		44.4	0.212772	0.186335	-0.0059881	-0.0437645		44.4	-0.015178	-0.0008062	0.0344926	0.0621435		44.4	0.00103536	0.0552348	0.107184	0.138625		44.4	0.0266305	0.122963	0.246313	0.297638		44.4	0.0354583	0.0879316	0.23561	0.286084		44.4	0.0110079	0.036724	0.271606	0.320959
		44.6	0.213217	0.186346	-0.0059528	-0.0439969		44.6	-0.0152456	-0.0004704	0.0343818	0.0623129		44.6	0.00137311	0.055431	0.107733	0.138678		44.6	0.026805	0.123581	0.246308	0.297979		44.6	0.0353857	0.0880812	0.235915	0.286214		44.6	0.0114412	0.0368575	0.271781	0.321409
		44.8	0.213883	0.186112	-0.0065811	-0.0436728		44.8	-0.0155574	-0.0003263	0.0342625	0.0624849		44.8	0.00151002	0.0554393	0.107675	0.13873		44.8	0.0269776	0.123371	0.246815	0.298027		44.8	0.035202	0.0879035	0.236513	0.286401		44.8	0.0116144	0.0367826	0.271825	0.321636
		45	0.21426	0.186315	-0.0068494	-0.0439245		45	-0.0157143	-8.946e-05	0.0341645	0.0629256		45	0.00190394	0.0553441	0.107846	0.138768		45	0.0272121	0.123389	0.24664	0.298322		45	0.0355554	0.0880506	0.236912	0.286826		45	0.0120015	0.0370953	0.271953	0.322218
		45.2	0.2144	0.186031	-0.0069307	-0.044049		45.2	-0.01593	-3.113e-05	0.033992	0.0634265		45.2	0.00200907	0.0552	0.107573	0.13918		45.2	0.0271423	0.123926	0.247109	0.298734		45.2	0.0352493	0.0876533	0.237122	0.286888		45.2	0.0118758	0.0370426	0.272719	0.322358
		45.4	0.214216	0.18593	-0.0070951	-0.0437513		45.4	-0.0158992	0.00017936	0.0342252	0.0637352		45.4	0.00222103	0.0549277	0.107374	0.13935		45.4	0.0271753	0.124242	0.247538	0.299323		45.4	0.0353799	0.0877194	0.237237	0.287167		45.4	0.012118	0.0369363	0.273083	0.322302
		45.6	0.214345	0.185565	-0.0072315	-0.0437599		45.6	-0.0163063	2.278e-05	0.0340248	0.0641253		45.6	0.00194593	0.0549744	0.107312	0.139462		45.6	0.0271	0.124612	0.248145	0.299914		45.6	0.0355115	0.0875075	0.237543	0.28782		45.6	0.0122825	0.0367957	0.273207	0.322456
		45.8	0.214141	0.185335	-0.0074085	-0.0437954		45.8	-0.0163924	-0.0003333	0.034111	0.0647045		45.8	0.00198188	0.0553419	0.107254	0.13959		45.8	0.0270762	0.124787	0.248368	0.3002		45.8	0.0353459	0.0873825	0.237502	0.287932		45.8	0.0125222	0.0369898	0.273249	0.322797
		46	0.214292	0.185148	-0.007502	-0.0431999		46	-0.0166711	-9.369e-05	0.0339332	0.0648738		46	0.00182489	0.0549718	0.107528	0.139697		46	0.0272705	0.125161	0.248453	0.300526		46	0.0353385	0.0871931	0.237713	0.288155		46	0.0129784	0.0372541	0.273622	0.322883
		46.2	0.214534	0.185695	-0.007632	-0.0437175		46.2	-0.0166392	-0.0004362	0.033966	0.06488		46.2	0.00123084	0.0546465	0.107443	0.1399		46.2	0.0269895	0.125465	0.248482	0.300847		46.2	0.0352977	0.0868813	0.237815	0.288641		46.2	0.0131096	0.037229	0.274087	0.323287
		46.4	0.214172	0.185663	-0.0079913	-0.0439679		46.4	-0.0167381	-0.0005219	0.0339308	0.0648755		46.4	0.00126038	0.054402	0.10737	0.140432		46.4	0.0267212	0.125404	0.248496	0.300862		46.4	0.0353163	0.0873582	0.237782	0.28922		46.4	0.0135033	0.0374482	0.274301	0.323542
		46.6	0.214467	0.18574	-0.0077157	-0.0442584		46.6	-0.016731	-0.0008388	0.0341504	0.0648243		46.6	0.00106007	0.0546399	0.107572	0.140887		46.6	0.0269618	0.124833	0.248526	0.301411		46.6	0.0355099	0.0877403	0.238205	0.289276		46.6	0.0131745	0.0377382	0.274666	0.323861
		46.8	0.214751	0.185552	-0.0073667	-0.044488		46.8	-0.0166783	-0.0008935	0.0343185	0.0651694		46.8	0.00081835	0.0549885	0.107725	0.14121		46.8	0.0268632	0.124604	0.248999	0.301582		46.8	0.0356447	0.0878527	0.238962	0.289698		46.8	0.013357	0.037607	0.275165	0.324026
		47	0.214823	0.185599	-0.0068906	-0.0440759		47	-0.0167716	-0.0012082	0.0341833	0.0650069		47	0.00032379	0.0552765	0.107726	0.14117		47	0.0270398	0.124693	0.249262	0.301826		47	0.0356498	0.0878056	0.239423	0.290572		47	0.0135059	0.0379326	0.275433	0.324354
		47.2	0.215071	0.185568	-0.0067481	-0.0439384		47.2	-0.0168315	-0.0011247	0.0343287	0.0650166		47.2	5.291e-05	0.0556415	0.107977	0.14127		47.2	0.0269084	0.124745	0.249768	0.301927		47.2	0.0353205	0.0883794	0.240253	0.29107		47.2	0.0133785	0.0379051	0.275725	0.324585
		47.4	0.215083	0.185895	-0.0068183	-0.0441531		47.4	-0.0165796	-0.0015442	0.0342671	0.065143		47.4	-0.000205	0.0554448	0.108037	0.141492		47.4	0.0270216	0.12468	0.249992	0.302253		47.4	0.0353133	0.0887348	0.240412	0.29136		47.4	0.0137369	0.0382289	0.276362	0.324784
		47.6	0.215335	0.185811	-0.0067379	-0.0438953		47.6	-0.0165501	-0.0017185	0.034068	0.0650592		47.6	-0.0001317	0.0553758	0.107867	0.141289		47.6	0.0270636	0.125144	0.250291	0.302106		47.6	0.034976	0.0890087	0.24053	0.291487		47.6	0.0134541	0.0381194	0.276507	0.32516
		47.8	0.215613	0.185832	-0.0071326	-0.0441118		47.8	-0.0167413	-0.0018308	0.0338366	0.0650838		47.8	-0.0003385	0.0555572	0.107579	0.141023		47.8	0.0270634	0.125475	0.250825	0.302261		47.8	0.0351958	0.0891204	0.240662	0.291592		47.8	0.01285	0.0377909	0.276817	0.32542
		48	0.215606	0.185904	-0.007299	-0.0442329		48	-0.0166502	-0.0019316	0.033786	0.0644833		48	-0.0008228	0.0553035	0.107689	0.140983		48	0.0266754	0.125317	0.250745	0.302123		48	0.0352456	0.0893476	0.240882	0.291425		48	0.0128384	0.0379246	0.277044	0.325598
		48.2	0.215938	0.185521	-0.0072989	-0.0444413		48.2	-0.0167906	-0.0017548	0.033827	0.0642649		48.2	-0.0006958	0.0558969	0.108159	0.140925		48.2	0.0266618	0.125712	0.250783	0.302379		48.2	0.0356015	0.0893143	0.241257	0.291281		48.2	0.0126832	0.0375946	0.277031	0.326831
		48.4	0.215928	0.18569	-0.0070455	-0.0446489		48.4	-0.0164098	-0.0015524	0.0338031	0.0641585		48.4	-0.0003058	0.0561036	0.108631	0.140533		48.4	0.0263867	0.125834	0.250993	0.302488		48.4	0.0350788	0.0893774	0.241755	0.291266		48.4	0.0126135	0.0380697	0.276756	0.327316
		48.6	0.216256	0.185605	-0.0072558	-0.0446184		48.6	-0.0162079	-0.0012661	0.0336552	0.0640099		48.6	-0.0007092	0.0564246	0.108811	0.140366		48.6	0.0268551	0.125904	0.250906	0.302707		48.6	0.034982	0.0894854	0.242128	0.291545		48.6	0.0128851	0.0379173	0.276929	0.328001
		48.8	0.216672	0.185831	-0.0074727	-0.0442911		48.8	-0.0166207	-0.00132	0.0335017	0.0641081		48.8	-0.0005122	0.0564208	0.108842	0.140318		48.8	0.0266247	0.125553	0.251172	0.303255		48.8	0.0354517	0.0893398	0.242572	0.291516		48.8	0.0124282	0.0378679	0.27725	0.328286
		49	0.216766	0.186368	-0.0075187	-0.0442564		49	-0.0166759	-0.0014815	0.033653	0.0641839		49	-0.0005683	0.0568353	0.109035	0.140322		49	0.0263894	0.12564	0.251073	0.304037		49	0.035349	0.0893101	0.242761	0.29216		49	0.0121984	0.0378899	0.277352	0.328593
		49.2	0.216942	0.186829	-0.0072283	-0.0437987		49.2	-0.0172143	-0.0016201	0.0337676	0.064371		49.2	-0.000643	0.0570356	0.108976	0.139903		49.2	0.026249	0.125954	0.251426	0.304245		49.2	0.0349168	0.0895626	0.242604	0.292119		49.2	0.0122334	0.0381273	0.277813	0.328693
		49.4	0.216961	0.187087	-0.0071198	-0.0436599		49.4	-0.0171054	-0.0013595	0.0340505	0.0645763		49.4	-0.0004722	0.0573496	0.109044	0.139535		49.4	0.0263235	0.125891	0.251894	0.304304		49.4	0.035328	0.0895663	0.242526	0.292508		49.4	0.0119794	0.0384599	0.277929	0.32894
		49.6	0.21725	0.187127	-0.0070797	-0.0434281		49.6	-0.0172308	-0.0016299	0.0343364	0.064444		49.6	-0.0003807	0.0573456	0.108806	0.13937		49.6	0.0268543	0.126266	0.252181	0.30445		49.6	0.0354249	0.0897011	0.242677	0.292963		49.6	0.0117139	0.038688	0.278125	0.329176
		49.8	0.217322	0.187531	-0.0071665	-0.0437809		49.8	-0.0174436	-0.002021	0.0345436	0.0643483		49.8	-0.0001409	0.0573082	0.108838	0.139054		49.8	0.0269929	0.126239	0.252011	0.304749		49.8	0.03522	0.0897055	0.242618	0.292849		49.8	0.0120967	0.0389372	0.278235	0.329553
		50	0.217662	0.18816	-0.0072654	-0.0437364		50	-0.0177185	-0.0019799	0.0347666	0.0638534		50	0.00044029	0.0570172	0.109279	0.139072		50	0.0268728	0.126525	0.251991	0.304849		50	0.0350686	0.089403	0.242473	0.293284		50	0.0124479	0.0391632	0.278329	0.329543
		50.2	0.217456	0.188506	-0.0071335	-0.0443484		50.2	-0.0177145	-0.0023648	0.0348362	0.0635817		50.2	0.00056847	0.0571753	0.109031	0.139307		50.2	0.0267149	0.126432	0.252018	0.304988		50.2	0.0356127	0.0893705	0.242586	0.293767		50.2	0.0126412	0.0392294	0.278741	0.329553
		50.4	0.217647	0.188678	-0.007353	-0.0444677		50.4	-0.0180519	-0.0028836	0.0348354	0.0634942		50.4	0.00128619	0.0572937	0.108997	0.139467		50.4	0.0268857	0.126675	0.25226	0.305253		50.4	0.0358128	0.0897586	0.242545	0.294049		50.4	0.0130503	0.0394791	0.278921	0.329883
		50.6	0.218164	0.188932	-0.0069065	-0.0447287		50.6	-0.0181086	-0.0029743	0.0348224	0.0634636		50.6	0.00152669	0.057329	0.109323	0.139945		50.6	0.0269174	0.126559	0.252361	0.305142		50.6	0.0360943	0.0899609	0.242745	0.293991		50.6	0.0134399	0.0396972	0.279189	0.32973
		50.8	0.218413	0.189017	-0.0069995	-0.0448803		50.8	-0.0182086	-0.0027035	0.035048	0.0632252		50.8	0.00100689	0.0573799	0.109535	0.139923		50.8	0.0268006	0.12648	0.252638	0.305073		50.8	0.0362973	0.0898816	0.243139	0.294351		50.8	0.0138553	0.0397364	0.279541	0.330005
		51	0.218757	0.188748	-0.0070119	-0.0445699		51	-0.0180545	-0.0026268	0.0350323	0.0633163		51	0.00123947	0.0574765	0.109836	0.140026		51	0.027036	0.126806	0.252431	0.305331		51	0.0366696	0.0898186	0.243154	0.2951		51	0.0139325	0.0400362	0.279749	0.330252
		51.2	0.219041	0.188826	-0.0069841	-0.0447178		51.2	-0.0177149	-0.0027212	0.0350728	0.0636097		51.2	0.00107412	0.0572691	0.109821	0.14066		51.2	0.0272338	0.126856	0.252475	0.305684		51.2	0.0368943	0.0901687	0.243333	0.295167		51.2	0.0136694	0.0400554	0.280031	0.330189
		51.4	0.218908	0.188884	-0.0070729	-0.0451555		51.4	-0.017362	-0.0027325	0.0346509	0.0636128		51.4	0.00106186	0.0569162	0.109812	0.14067		51.4	0.0276018	0.126881	0.252531	0.305878		51.4	0.0376872	0.0906253	0.243339	0.295614		51.4	0.0139701	0.0401719	0.280516	0.330257
		51.6	0.218979	0.188604	-0.0072658	-0.0447768		51.6	-0.0170414	-0.0027356	0.0347618	0.0633308		51.6	0.00091799	0.0567463	0.109636	0.140752		51.6	0.0279267	0.127083	0.252481	0.306159		51.6	0.0379202	0.0903935	0.24331	0.296112		51.6	0.0136534	0.0398099	0.280714	0.330721
		51.8	0.219099	0.188617	-0.0074804	-0.044794		51.8	-0.0164824	-0.0024804	0.0351082	0.0634689		51.8	0.00067187	0.0565104	0.109793	0.141457		51.8	0.027699	0.127335	0.252725	0.306764		51.8	0.0379352	0.0907959	0.243566	0.296273		51.8	0.013262	0.0398578	0.280851	0.330985
		52	0.219228	0.188297	-0.0075854	-0.044971		52	-0.0166274	-0.0028836	0.0352563	0.0631042		52	0.00036703	0.0563983	0.110128	0.141993		52	0.0275625	0.127275	0.252863	0.307221		52	0.0377699	0.0908801	0.244072	0.296327		52	0.013792	0.0399206	0.280884	0.331042
		52.2	0.219295	0.188381	-0.0077954	-0.0448437		52.2	-0.0162709	-0.0024555	0.0355403	0.0636069		52.2	0.00089608	0.0567067	0.110693	0.142562		52.2	0.0277416	0.127931	0.253179	0.307593		52.2	0.0376691	0.0911249	0.244409	0.296375		52.2	0.013835	0.0396528	0.280478	0.331768
		52.4	0.218958	0.188846	-0.0078718	-0.0447973		52.4	-0.0158946	-0.0020678	0.0356033	0.0638046		52.4	0.00080828	0.0566128	0.11082	0.142703		52.4	0.027737	0.128315	0.25369	0.308194		52.4	0.0376848	0.091388	0.24503	0.29692		52.4	0.0136229	0.0401341	0.280576	0.331943
		52.6	0.218985	0.188984	-0.0077387	-0.0448548		52.6	-0.0157864	-0.0019771	0.0354022	0.0638694		52.6	0.00023657	0.0567377	0.110936	0.143158		52.6	0.0274182	0.128339	0.253694	0.308503		52.6	0.0375993	0.0917074	0.24534	0.297256		52.6	0.0134628	0.0401255	0.281186	0.332145
		52.8	0.219354	0.189505	-0.0076222	-0.0446492		52.8	-0.0163714	-0.0018801	0.0354919	0.064493		52.8	0.00040021	0.0570387	0.110935	0.143358		52.8	0.026935	0.128419	0.254073	0.309168		52.8	0.0376708	0.0917207	0.245632	0.297084		52.8	0.0129839	0.0405841	0.281529	0.332417
		53	0.219782	0.190162	-0.0074921	-0.0448047		53	-0.0165746	-0.0017339	0.0353548	0.0647605		53	-0.000125	0.0570739	0.111053	0.14334		53	0.026853	0.128576	0.254301	0.309485		53	0.0371857	0.0917929	0.245953	0.297892		53	0.012822	0.0403564	0.281358	0.332559
		53.2	0.220259	0.190198	-0.0074497	-0.0451523		53.2	-0.0169482	-0.0014334	0.0355109	0.0649683		53.2	-0.0001251	0.05713	0.111026	0.1428		53.2	0.0269734	0.128858	0.254413	0.309495		53.2	0.0369892	0.0917868	0.245736	0.2977		53.2	0.0130956	0.0409189	0.282017	0.332938
		53.4	0.219984	0.190036	-0.0074497	-0.0456239		53.4	-0.0171146	-0.0012625	0.0359043	0.0651054		53.4	-2.8e-06	0.0570384	0.110682	0.142856		53.4	0.0271251	0.129084	0.254898	0.309241		53.4	0.03703	0.0921506	0.246116	0.298431		53.4	0.0130771	0.0408366	0.282265	0.333313
		53.6	0.220167	0.19031	-0.0072334	-0.0458534		53.6	-0.0176557	-0.0017064	0.0355927	0.0650492		53.6	-0.0004102	0.0564049	0.110683	0.142705		53.6	0.0276368	0.12926	0.254978	0.309422		53.6	0.0367108	0.0922574	0.246107	0.298778		53.6	0.0129835	0.0404395	0.282112	0.333709
		53.8	0.220145	0.190296	-0.0073197	-0.0461513		53.8	-0.0180342	-0.0017333	0.0354425	0.0648172		53.8	-8.555e-05	0.0562861	0.111188	0.142329		53.8	0.0275042	0.129021	0.255395	0.309666		53.8	0.0362629	0.0921899	0.246496	0.298687		53.8	0.0132121	0.0403371	0.282144	0.334263
		54	0.220459	0.190446	-0.0069935	-0.0463235		54	-0.0179966	-0.0017323	0.0352264	0.0645521		54	0.00021549	0.0562524	0.111228	0.142151		54	0.0273584	0.129161	0.255458	0.309269		54	0.0360994	0.0921149	0.246557	0.299432		54	0.0131676	0.0399305	0.282525	0.334253
		54.2	0.220754	0.190409	-0.0069861	-0.0465905		54.2	-0.0182425	-0.0018777	0.0348254	0.0645291		54.2	0.00010298	0.0561017	0.110971	0.142226		54.2	0.0273663	0.129078	0.25565	0.308949		54.2	0.0360935	0.0922109	0.246632	0.299529		54.2	0.0132804	0.0395757	0.283045	0.334535
		54.4	0.22132	0.190608	-0.0069365	-0.0473191		54.4	-0.0191039	-0.0020838	0.0342867	0.064544		54.4	0.00032735	0.05614	0.111097	0.141812		54.4	0.0270775	0.129102	0.25544	0.308732		54.4	0.0358912	0.0923717	0.246611	0.299563		54.4	0.0130712	0.039073	0.283423	0.335264
		54.6	0.221567	0.190514	-0.0068646	-0.0477884		54.6	-0.0196954	-0.0016806	0.0343029	0.0645792		54.6	0.00046638	0.0562345	0.111498	0.142044		54.6	0.0271632	0.128585	0.255041	0.308692		54.6	0.0359509	0.0925831	0.246566	0.299657		54.6	0.0131987	0.0390572	0.283678	0.335494
		54.8	0.221774	0.19042	-0.0065385	-0.0477751		54.8	-0.0196374	-0.001334	0.0344658	0.064644		54.8	0.00021374	0.056207	0.111551	0.141826		54.8	0.0277655	0.128526	0.255256	0.308855		54.8	0.0362166	0.0926731	0.246762	0.300335		54.8	0.0131172	0.0391614	0.283601	0.335742
		55	0.221677	0.190374	-0.0063992	-0.0473412		55	-0.0193142	-0.0014347	0.0343175	0.0649031		55	0.00039135	0.0561574	0.111548	0.141647		55	0.0282033	0.12872	0.255385	0.308807		55	0.0366637	0.0928846	0.247221	0.30097		55	0.0130351	0.0389547	0.283907	0.335448
		55.2	0.221775	0.190586	-0.0064342	-0.0473859		55.2	-0.0194666	-0.0015028	0.0343371	0.0651526		55.2	0.00020847	0.0562293	0.111337	0.141646		55.2	0.0284677	0.128354	0.255442	0.308977		55.2	0.036449	0.0932495	0.247873	0.301189		55.2	0.0130971	0.0391611	0.284424	0.335686
		55.4	0.221628	0.190288	-0.0067309	-0.0475647		55.4	-0.0193248	-0.0012631	0.034084	0.0648737		55.4	0.00048324	0.0562951	0.111409	0.141652		55.4	0.0290183	0.128506	0.255728	0.309187		55.4	0.0367614	0.0933816	0.248414	0.301309		55.4	0.0137836	0.038956	0.284899	0.335509
		55.6	0.221822	0.190219	-0.0068323	-0.0470788		55.6	-0.0191847	-0.0009029	0.0343794	0.0648959		55.6	0.00060136	0.0568541	0.111506	0.141749		55.6	0.0288336	0.128433	0.256043	0.309352		55.6	0.036373	0.0929761	0.248297	0.301496		55.6	0.0136378	0.0387652	0.285266	0.335916
		55.8	0.221821	0.190189	-0.0067578	-0.0466861		55.8	-0.0189118	-0.0005055	0.0343717	0.0649962		55.8	0.00073473	0.0571213	0.111748	0.142235		55.8	0.0287764	0.129044	0.256421	0.309662		55.8	0.036839	0.0929853	0.248482	0.301724		55.8	0.0135581	0.03895	0.284985	0.336284
		56	0.221983	0.190498	-0.0068131	-0.0467034		56	-0.0188396	-0.0006533	0.0343053	0.0648011		56	0.0012962	0.0576638	0.111763	0.142465		56	0.0286256	0.129404	0.256799	0.309712		56	0.0370811	0.092913	0.248691	0.301845		56	0.013712	0.0389417	0.284765	0.336288
		56.2	0.22204	0.19103	-0.0068127	-0.0465976		56.2	-0.0183445	-4.544e-05	0.0346136	0.0648356		56.2	0.00122128	0.0582421	0.111971	0.142564		56.2	0.0283032	0.129992	0.257244	0.30957		56.2	0.0373723	0.093023	0.249223	0.301892		56.2	0.0135692	0.0392144	0.285029	0.336867
		56.4	0.222038	0.191222	-0.0070398	-0.046768		56.4	-0.0180991	-9.703e-05	0.0344192	0.0649213		56.4	0.00127608	0.0586197	0.111902	0.143077		56.4	0.0285752	0.130343	0.257995	0.309711		56.4	0.0374284	0.0929766	0.250089	0.302207		56.4	0.0134206	0.0397371	0.285346	0.336911
		56.6	0.22212	0.191823	-0.0072199	-0.0462958		56.6	-0.0178689	0.00013107	0.0341758	0.0651464		56.6	0.00129627	0.0589799	0.11181	0.143076		56.6	0.0286394	0.130311	0.257796	0.309539		56.6	0.0377025	0.0929057	0.250193	0.302506		56.6	0.0135175	0.0400318	0.285688	0.337467
		56.8	0.222734	0.192525	-0.0074175	-0.0460807		56.8	-0.0179404	0.00054066	0.0343444	0.065396		56.8	0.00141788	0.0593459	0.111774	0.143108		56.8	0.0288466	0.130469	0.258113	0.309948		56.8	0.0381915	0.0928427	0.250496	0.302245		56.8	0.0136025	0.0402335	0.286103	0.337541
		57	0.222743	0.193016	-0.0074008	-0.0464525		57	-0.0177198	0.00080791	0.0342297	0.0655133		57	0.00101193	0.0596098	0.111897	0.142997		57	0.0292613	0.130538	0.258152	0.310267		57	0.0384009	0.0930823	0.250662	0.303121		57	0.0137536	0.0401743	0.286378	0.337892
		57.2	0.222741	0.192833	-0.0080145	-0.0466033		57.2	-0.0175124	0.00090694	0.0343278	0.065355		57.2	0.00101656	0.0595995	0.111566	0.143207		57.2	0.029406	0.130593	0.25842	0.310989		57.2	0.0385452	0.0930922	0.250605	0.302963		57.2	0.0145122	0.0405445	0.286699	0.338365
		57.4	0.222668	0.192781	-0.0080508	-0.0463757		57.4	-0.017237	0.00062733	0.0346778	0.0651882		57.4	0.00131545	0.0596184	0.111453	0.14342		57.4	0.0296113	0.130764	0.259039	0.31131		57.4	0.0389765	0.0933653	0.250882	0.303402		57.4	0.014722	0.0404841	0.286709	0.338753
		57.6	0.222884	0.193011	-0.0079551	-0.0462491		57.6	-0.0167394	0.00019237	0.0340957	0.0652985		57.6	0.0011271	0.0593908	0.111787	0.143261		57.6	0.0298173	0.130683	0.259175	0.311819		57.6	0.0392302	0.0931399	0.250727	0.303418		57.6	0.0142644	0.0402252	0.286637	0.339048
		57.8	0.222807	0.192676	-0.008197	-0.0462636		57.8	-0.0165196	9.02e-06	0.0342228	0.0650516		57.8	0.00140681	0.0596398	0.111837	0.143483		57.8	0.0296636	0.130867	0.259609	0.31218		57.8	0.0390295	0.0931925	0.251063	0.303791		57.8	0.0147633	0.0406592	0.286888	0.339223
		58	0.223206	0.192851	-0.0081656	-0.0468223		58	-0.016457	-0.00036	0.0338444	0.0652124		58	0.0015833	0.0597682	0.111885	0.143757		58	0.0294279	0.130864	0.259381	0.312523		58	0.0392982	0.093142	0.251124	0.304402		58	0.0146876	0.0402973	0.287142	0.33937
		58.2	0.223361	0.193185	-0.0080615	-0.0472257		58.2	-0.0168083	-0.0006609	0.0338741	0.0654155		58.2	0.00148577	0.0598017	0.112103	0.143971		58.2	0.0291357	0.13091	0.259472	0.312837		58.2	0.0395274	0.0931474	0.251137	0.30459		58.2	0.0148728	0.0400263	0.287583	0.339995
		58.4	0.223797	0.19326	-0.007926	-0.0472528		58.4	-0.0172245	-0.0010355	0.0345855	0.065311		58.4	0.00145501	0.0600005	0.112199	0.143641		58.4	0.0289497	0.131039	0.259416	0.31323		58.4	0.0397008	0.0936809	0.251645	0.304922		58.4	0.014596	0.039816	0.287516	0.340156
		58.6	0.223945	0.193247	-0.0081891	-0.047607		58.6	-0.0177043	-0.0010062	0.035257	0.0653945		58.6	0.00144042	0.0596201	0.112386	0.144131		58.6	0.0287165	0.13133	0.259724	0.313731		58.6	0.0399032	0.0941958	0.251895	0.305361		58.6	0.0151017	0.0399642	0.287248	0.339853
		58.8	0.223822	0.193242	-0.00755	-0.0468077		58.8	-0.0177	-0.0010681	0.0357991	0.0654286		58.8	0.00110139	0.0593328	0.112343	0.144009		58.8	0.0290823	0.131336	0.259895	0.313952		58.8	0.0399929	0.094327	0.252148	0.305735		58.8	0.0152252	0.0400351	0.287387	0.33961
		59	0.22402	0.193527	-0.0080799	-0.0465323		59	-0.017943	-0.0010787	0.0361602	0.0656102		59	0.00089688	0.0592791	0.112235	0.143997		59	0.028797	0.131237	0.259676	0.314144		59	0.0398262	0.0942518	0.252689	0.305742		59	0.0153158	0.0399423	0.287855	0.339577
		59.2	0.224276	0.193174	-0.0084108	-0.0465131		59.2	-0.0185601	-0.0011453	0.0363443	0.0656667		59.2	0.00116239	0.0591069	0.11226	0.14417		59.2	0.0284396	0.131009	0.259625	0.314465		59.2	0.0395626	0.0945781	0.253387	0.305588		59.2	0.0157134	0.0400705	0.288069	0.340006
		59.4	0.224215	0.193043	-0.0089675	-0.0465799		59.4	-0.0185025	-0.0012064	0.0365435	0.0654893		59.4	0.00101326	0.0590661	0.112326	0.143967		59.4	0.0286667	0.131418	0.259544	0.314648		59.4	0.0397611	0.0946507	0.253343	0.30572		59.4	0.0158226	0.0397388	0.288307	0.339775
		59.6	0.2243	0.193014	-0.0088109	-0.0463681		59.6	-0.0184501	-0.0013389	0.0370078	0.0651275		59.6	0.00112227	0.0592791	0.11269	0.143836		59.6	0.0284059	0.131423	0.259457	0.314593		59.6	0.0399182	0.0945193	0.253171	0.306076		59.6	0.015549	0.0400089	0.288022	0.34015
		59.8	0.224524	0.193111	-0.0086498	-0.0467561		59.8	-0.0179487	-0.0013874	0.0372115	0.0649685		59.8	0.00122593	0.0592865	0.112568	0.144107		59.8	0.0281282	0.132142	0.259547	0.314486		59.8	0.0404016	0.0943834	0.253387	0.306003		59.8	0.0154664	0.0401412	0.287775	0.340412
		60	0.224866	0.193254	-0.0087697	-0.0470452		60	-0.0179168	-0.0016878	0.0372536	0.0649563		60	0.0015877	0.059214	0.112717	0.144003		60	0.0279131	0.132364	0.260101	0.314258		60	0.0399887	0.094706	0.25357	0.306288		60	0.0150704	0.0403363	0.288213	0.340868
		60.2	0.224643	0.193155	-0.0088342	-0.0473057		60.2	-0.0178281	-0.0015971	0.0370819	0.0648051		60.2	0.00124356	0.0594776	0.112916	0.143817		60.2	0.0280191	0.132725	0.260111	0.314402		60.2	0.0400044	0.094934	0.253844	0.306132		60.2	0.0146837	0.0406999	0.28832	0.341043
		60.4	0.224498	0.193429	-0.0094331	-0.0471012		60.4	-0.0175528	-0.0017421	0.0366377	0.0648545		60.4	0.00129438	0.0593655	0.112922	0.143883		60.4	0.0286648	0.132846	0.260321	0.314462		60.4	0.0399946	0.0950039	0.25391	0.306695		60.4	0.0146027	0.0407064	0.28863	0.341295
		60.6	0.224292	0.194022	-0.0092105	-0.0470885		60.6	-0.0173631	-0.0016549	0.0364054	0.064737		60.6	0.00127459	0.0592486	0.112692	0.143473		60.6	0.0286133	0.132604	0.260285	0.314571		60.6	0.0399776	0.0950068	0.253791	0.307171		60.6	0.014409	0.0409617	0.288924	0.341763
		60.8	0.224395	0.194152	-0.0092435	-0.0478569		60.8	-0.0173484	-0.0016843	0.0360969	0.0646455		60.8	0.00104756	0.0592741	0.112789	0.143398		60.8	0.0289932	0.132608	0.260358	0.314469		60.8	0.0397206	0.0951124	0.254048	0.307394		60.8	0.0142131	0.0410893	0.289258	0.341365
		61	0.224183	0.194152	-0.0088446	-0.0479698		61	-0.0167713	-0.0017139	0.0359485	0.0647803		61	0.00098814	0.0591474	0.113101	0.143444		61	0.0290826	0.132781	0.260423	0.31536		61	0.0395848	0.095281	0.25419	0.307792		61	0.01445	0.0409425	0.289429	0.34173
		61.2	0.224196	0.194158	-0.0091242	-0.0481681		61.2	-0.0166363	-0.0021956	0.0356554	0.0646775		61.2	0.00081776	0.0591139	0.113161	0.14331		61.2	0.0293433	0.132903	0.260954	0.31576		61.2	0.039521	0.0952516	0.254517	0.307359		61.2	0.0147038	0.041104	0.289467	0.341379
		61.4	0.223824	0.194557	-0.0085281	-0.0485061		61.4	-0.0163988	-0.0024549	0.0353431	0.0645994		61.4	0.0009015	0.0592643	0.11359	0.142938		61.4	0.029455	0.132834	0.261193	0.315564		61.4	0.0397809	0.095515	0.254967	0.30757		61.4	0.0151769	0.0415186	0.289596	0.341595
		61.6	0.223665	0.194825	-0.0083042	-0.0488744		61.6	-0.0161217	-0.0026753	0.0345478	0.0649861		61.6	0.00070633	0.0592373	0.113967	0.14278		61.6	0.0294069	0.132899	0.261099	0.315671		61.6	0.0399547	0.0959607	0.254732	0.307753		61.6	0.0153348	0.0417524	0.290049	0.341792
		61.8	0.224044	0.195043	-0.0084403	-0.04959		61.8	-0.0160423	-0.0027861	0.0343367	0.0651112		61.8	0.00038883	0.059334	0.114189	0.143026		61.8	0.0292367	0.133359	0.26123	0.315653		61.8	0.0397493	0.0959743	0.255126	0.307857		61.8	0.0161213	0.0417983	0.290431	0.342017
		62	0.22426	0.19562	-0.0081159	-0.0499808		62	-0.01582	-0.0029558	0.0339661	0.0653566		62	0.00048049	0.0598928	0.114335	0.143169		62	0.0293424	0.133609	0.261344	0.315907		62	0.0400177	0.0962459	0.255273	0.307767		62	0.016255	0.041392	0.290683	0.342581
		62.2	0.224563	0.196272	-0.0077784	-0.0497409		62.2	-0.0162271	-0.0027072	0.0339414	0.0653017		62.2	8.71e-06	0.0599528	0.114642	0.14317		62.2	0.0292358	0.133817	0.261737	0.315576		62.2	0.0397872	0.0965457	0.255636	0.307735		62.2	0.0164062	0.041316	0.290973	0.342758
		62.4	0.225015	0.196034	-0.0078945	-0.0494838		62.4	-0.0168703	-0.0029394	0.0344052	0.0651802		62.4	5.469e-05	0.0599129	0.114355	0.143224		62.4	0.0293448	0.13422	0.262354	0.315571		62.4	0.0394725	0.0965998	0.25625	0.307914		62.4	0.0171082	0.0410248	0.290761	0.342767
		62.6	0.225183	0.196029	-0.0080531	-0.0495329		62.6	-0.017514	-0.0028272	0.0343611	0.0656515		62.6	4.63e-06	0.0598836	0.11432	0.143297		62.6	0.0293269	0.134327	0.262426	0.315458		62.6	0.0391879	0.0968521	0.256302	0.307769		62.6	0.0176206	0.0408755	0.2907	0.343034
		62.8	0.225366	0.196072	-0.0080251	-0.0488567		62.8	-0.01765	-0.0026253	0.034619	0.0661891		62.8	-0.0001591	0.0602062	0.114236	0.143607		62.8	0.0295767	0.133965	0.261891	0.315407		62.8	0.039496	0.0965505	0.256398	0.307593		62.8	0.0175531	0.0410755	0.290927	0.34338
		63	0.226001	0.196258	-0.0090194	-0.0489027		63	-0.0176851	-0.0025122	0.0347248	0.0664099		63	-0.0002573	0.0600841	0.113992	0.14372		63	0.0294278	0.133871	0.26188	0.315367		63	0.0394484	0.0967763	0.256872	0.307651		63	0.0173345	0.0410386	0.290694	0.343915
		63.2	0.226438	0.195978	-0.0096427	-0.048929		63.2	-0.0178975	-0.0024937	0.0347494	0.066534		63.2	-0.0002284	0.0600433	0.113755	0.143883		63.2	0.0294635	0.133908	0.261643	0.315106		63.2	0.0394385	0.09702	0.257136	0.307766		63.2	0.0175292	0.0407916	0.29075	0.344242
		63.4	0.226806	0.196193	-0.0100593	-0.0491947		63.4	-0.0177653	-0.0023358	0.0351992	0.0668085		63.4	-0.0003098	0.0604264	0.113344	0.144404		63.4	0.0293535	0.134233	0.261656	0.315075		63.4	0.0391178	0.0968714	0.257003	0.307931		63.4	0.0171124	0.0409047	0.291124	0.344176
		63.6	0.227073	0.195829	-0.0102054	-0.0493851		63.6	-0.0179959	-0.0019518	0.0352694	0.067057		63.6	0.00020561	0.0604569	0.113386	0.144902		63.6	0.0292298	0.134356	0.261851	0.315096		63.6	0.0392055	0.0968837	0.256966	0.307951		63.6	0.0167328	0.041287	0.291399	0.344488
		63.8	0.227587	0.19574	-0.0107519	-0.0497494		63.8	-0.0177103	-0.0020923	0.0352441	0.0675632		63.8	0.00012746	0.0605811	0.113074	0.145247		63.8	0.0287966	0.134616	0.262098	0.315266		63.8	0.0392602	0.097046	0.256922	0.307987		63.8	0.0164279	0.0415351	0.292024	0.344823
		64	0.227606	0.195366	-0.0107865	-0.0493949		64	-0.0177866	-0.0021051	0.0347894	0.0674044		64	3.381e-05	0.0603127	0.113055	0.14546		64	0.0287711	0.134739	0.262193	0.315799		64	0.0388415	0.0970606	0.256706	0.308241		64	0.0162496	0.0415395	0.292333	0.345463
		64.2	0.227386	0.194981	-0.011127	-0.049343		64.2	-0.0174619	-0.0021456	0.0345395	0.0673599		64.2	-4.5e-06	0.0604864	0.113161	0.145602		64.2	0.0287788	0.135048	0.261957	0.316224		64.2	0.0390164	0.0969471	0.256318	0.308351		64.2	0.0162044	0.0418494	0.29235	0.345328
		64.4	0.227739	0.194964	-0.011043	-0.0494693		64.4	-0.0166553	-0.0021189	0.034496	0.0670964		64.4	-0.0001032	0.0600229	0.112853	0.146129		64.4	0.0286886	0.134892	0.262326	0.316445		64.4	0.0389954	0.0964351	0.256309	0.309003		64.4	0.0165836	0.0417961	0.292734	0.345506
		64.6	0.227348	0.194928	-0.0107177	-0.0496692		64.6	-0.0164439	-0.0024106	0.0342402	0.0669055		64.6	-9.14e-05	0.0600629	0.112624	0.146816		64.6	0.0286565	0.134495	0.26239	0.316527		64.6	0.0389692	0.0960811	0.256604	0.309546		64.6	0.0163668	0.0418919	0.292496	0.345187
		64.8	0.227577	0.195052	-0.0108035	-0.0497375		64.8	-0.016274	-0.0021268	0.0336582	0.0662926		64.8	-5.841e-05	0.0600102	0.112623	0.147232		64.8	0.0287333	0.134861	0.262099	0.316905		64.8	0.0391957	0.0960816	0.256938	0.310021		64.8	0.0164648	0.041817	0.292822	0.344882
		65	0.227006	0.195062	-0.0103184	-0.0494043		65	-0.0161361	-0.0019339	0.0336528	0.0660618		65	0.00020125	0.0599274	0.11282	0.147535		65	0.0287627	0.135151	0.26202	0.318004		65	0.0392135	0.0960541	0.257168	0.31046		65	0.0172848	0.0418361	0.293074	0.34466
		65.2	0.22689	0.195388	-0.0104031	-0.0495868		65.2	-0.0162477	-0.0019872	0.0335766	0.0658178		65.2	-9.263e-05	0.0600125	0.112958	0.147565		65.2	0.0286895	0.134858	0.262372	0.318193		65.2	0.0397707	0.0959073	0.257235	0.310717		65.2	0.0174027	0.0418783	0.293313	0.344269
		65.4	0.226857	0.195912	-0.0100985	-0.0502407		65.4	-0.0160549	-0.001866	0.0331768	0.065632		65.4	0.00010792	0.0598327	0.113182	0.147513		65.4	0.0283135	0.134608	0.262495	0.318687		65.4	0.0405068	0.0958986	0.257339	0.311296		65.4	0.0178167	0.0421876	0.293659	0.344731
		65.6	0.227096	0.195949	-0.00988	-0.0506887		65.6	-0.0154567	-0.0018199	0.0330928	0.0658768		65.6	-0.0002739	0.06027	0.11356	0.147681		65.6	0.0282874	0.134899	0.262237	0.319		65.6	0.0407959	0.0960159	0.25687	0.311621		65.6	0.0175618	0.0423496	0.293594	0.344679
		65.8	0.227308	0.196411	-0.0096766	-0.0511532		65.8	-0.0156452	-0.0018053	0.0333681	0.0655645		65.8	-0.0003761	0.060501	0.113777	0.147517		65.8	0.0281448	0.134928	0.262493	0.31926		65.8	0.0412724	0.0960383	0.257504	0.311765		65.8	0.0174017	0.0423682	0.29341	0.344899
		66	0.226992	0.196659	-0.0091628	-0.0509119		66	-0.0158209	-0.0017931	0.0334114	0.0653774		66	-0.0004176	0.061008	0.113791	0.147493		66	0.0279639	0.134721	0.262894	0.319665		66	0.0412568	0.0964493	0.257532	0.311997		66	0.0173829	0.0424271	0.29312	0.344954
		66.2	0.227342	0.196866	-0.0086858	-0.05071		66.2	-0.0162481	-0.0018217	0.033646	0.0653131		66.2	-0.0006602	0.0607395	0.11391	0.1473		66.2	0.0284774	0.134572	0.26328	0.319666		66.2	0.0407342	0.0966413	0.257788	0.312292		66.2	0.0175002	0.042749	0.293156	0.344802
		66.4	0.227484	0.196854	-0.0086817	-0.0504224		66.4	-0.0163536	-0.0021057	0.0342054	0.0650258		66.4	-0.0006296	0.0607478	0.113626	0.147132		66.4	0.0288482	0.134771	0.263648	0.320111		66.4	0.0409997	0.0968721	0.257995	0.312671		66.4	0.0177443	0.0425629	0.292943	0.344953
		66.6	0.227631	0.197459	-0.0087117	-0.0504664		66.6	-0.0163798	-0.001845	0.0341506	0.0650112		66.6	-0.000961	0.0605561	0.113987	0.146831		66.6	0.028955	0.134096	0.263755	0.320028		66.6	0.0409581	0.0971978	0.258059	0.312779		66.6	0.0170757	0.0428156	0.292864	0.345072
		66.8	0.227737	0.197735	-0.0090406	-0.0505505		66.8	-0.0164311	-0.001911	0.0344944	0.0652809		66.8	-0.0010048	0.0604563	0.114353	0.146959		66.8	0.0293492	0.133975	0.263803	0.319944		66.8	0.0411085	0.0971515	0.257957	0.313214		66.8	0.016486	0.0430026	0.292822	0.345244
		67	0.227787	0.197966	-0.0093013	-0.0505183		67	-0.016575	-0.0019728	0.0349001	0.065309		67	-0.0012282	0.0604861	0.114611	0.146699		67	0.0299055	0.134248	0.264107	0.319865		67	0.0407589	0.0978885	0.258406	0.313605		67	0.0160611	0.0430345	0.292866	0.345439
		67.2	0.228152	0.198424	-0.009591	-0.0504393		67.2	-0.0170253	-0.0019892	0.0352561	0.0656483		67.2	-0.0012106	0.0606807	0.114737	0.146653		67.2	0.029944	0.134526	0.264095	0.319652		67.2	0.0404937	0.0981519	0.258694	0.314046		67.2	0.0162653	0.0433291	0.293417	0.345732
		67.4	0.228417	0.198606	-0.009646	-0.0504838		67.4	-0.0176841	-0.0019669	0.0356901	0.0660795		67.4	-0.000986	0.0606341	0.114731	0.146964		67.4	0.0299415	0.135081	0.264504	0.319856		67.4	0.0403743	0.0989878	0.258878	0.314027		67.4	0.0160977	0.0437312	0.294077	0.345741
		67.6	0.228329	0.198549	-0.0095939	-0.05047		67.6	-0.0183362	-0.0022982	0.0358834	0.0662047		67.6	-0.0007568	0.0603189	0.114894	0.147053		67.6	0.029942	0.135395	0.26467	0.31996		67.6	0.0403704	0.0994209	0.259062	0.314111		67.6	0.016239	0.0439251	0.294458	0.346034
		67.8	0.228065	0.198273	-0.0093626	-0.0506794		67.8	-0.0181947	-0.0026402	0.0363193	0.0661719		67.8	-0.0008373	0.0601261	0.11529	0.147025		67.8	0.0301728	0.135721	0.264764	0.320159		67.8	0.0403156	0.100029	0.259128	0.313909		67.8	0.0165075	0.0442294	0.294777	0.34638
		68	0.228073	0.19838	-0.00907	-0.0504857		68	-0.0182295	-0.0026883	0.0363766	0.0662973		68	-0.0003332	0.0597709	0.115648	0.147296		68	0.0301645	0.135699	0.264755	0.320267		68	0.0400467	0.0997886	0.259208	0.313785		68	0.0168889	0.0440949	0.294722	0.346778
		68.2	0.228	0.198375	-0.0093817	-0.0506155		68.2	-0.0182373	-0.0025801	0.0367989	0.0662575		68.2	-0.0002608	0.0597949	0.116025	0.147413		68.2	0.0299204	0.135694	0.264814	0.320329		68.2	0.0400491	0.100266	0.259096	0.313941		68.2	0.0170754	0.0441505	0.294814	0.346832
		68.4	0.227869	0.198475	-0.0087523	-0.0507542		68.4	-0.0182358	-0.0022888	0.036808	0.066128		68.4	2.723e-05	0.0596886	0.116058	0.14766		68.4	0.0298561	0.135655	0.264718	0.320428		68.4	0.0400991	0.100369	0.259436	0.31381		68.4	0.0174483	0.0442275	0.294839	0.347012
		68.6	0.227564	0.198271	-0.0091392	-0.0507052		68.6	-0.0185262	-0.0024523	0.0364629	0.0664711		68.6	0.00012604	0.0597545	0.115934	0.147736		68.6	0.0299709	0.135693	0.264701	0.320183		68.6	0.0401502	0.0998946	0.259877	0.314029		68.6	0.0176915	0.044371	0.295151	0.347311
		68.8	0.227924	0.198019	-0.0092438	-0.0513709		68.8	-0.0186768	-0.0021203	0.0365744	0.0663237		68.8	0.00039879	0.0595589	0.115825	0.147816		68.8	0.0296879	0.136195	0.264704	0.320233		68.8	0.0404117	0.0997927	0.25978	0.314063		68.8	0.0179761	0.0442207	0.29545	0.347592
		69	0.227864	0.198166	-0.0090528	-0.0517217		69	-0.0189752	-0.001924	0.036923	0.0668725		69	0.0004117	0.0598218	0.115917	0.147674		69	0.0293324	0.13614	0.264467	0.32038		69	0.0409689	0.0995088	0.259816	0.314406		69	0.0183969	0.0444553	0.295543	0.347788
		69.2	0.228383	0.198322	-0.0091671	-0.0522361		69.2	-0.0185132	-0.0019018	0.0370463	0.0672393		69.2	0.00042329	0.0594422	0.116179	0.147827		69.2	0.0288354	0.13603	0.264695	0.320575		69.2	0.0417357	0.0992717	0.259583	0.314187		69.2	0.0182428	0.0443521	0.295791	0.348182
		69.4	0.228726	0.198435	-0.0091031	-0.0527512		69.4	-0.0186322	-0.0015994	0.0368832	0.0674521		69.4	0.00054797	0.0595444	0.116094	0.147366		69.4	0.0283987	0.135929	0.264586	0.320292		69.4	0.0419824	0.0993042	0.259979	0.314336		69.4	0.0181775	0.0446034	0.296115	0.348864
		69.6	0.228671	0.198312	-0.0090224	-0.0532528		69.6	-0.0183219	-0.0014191	0.0369505	0.0676223		69.6	0.0002592	0.0597042	0.115774	0.147628		69.6	0.0281669	0.136073	0.264417	0.319796		69.6	0.0421904	0.0993182	0.259985	0.314199		69.6	0.0181308	0.0446937	0.295826	0.349144
		69.8	0.229188	0.198226	-0.0091948	-0.0529999		69.8	-0.0186954	-0.0013161	0.0371345	0.0675332		69.8	0.00037865	0.0598647	0.11542	0.147495		69.8	0.0283767	0.135887	0.264364	0.320183		69.8	0.0425302	0.0994003	0.260327	0.314011		69.8	0.018195	0.044751	0.296059	0.34914
		70	0.229574	0.198123	-0.0091071	-0.0526558		70	-0.0186113	-0.001281	0.036865	0.0674253		70	0.00028506	0.0597667	0.115066	0.147741		70	0.0282913	0.135897	0.264602	0.320331		70	0.0422462	0.0988879	0.260398	0.314156		70	0.0182961	0.0447427	0.296326	0.349109
		70.2	0.230071	0.198184	-0.0091197	-0.0527529		70.2	-0.018096	-0.0013551	0.0366267	0.0671379		70.2	1.383e-05	0.0593588	0.115005	0.147563		70.2	0.0289858	0.135621	0.265156	0.320473		70.2	0.0419271	0.0984307	0.260794	0.31416		70.2	0.0179845	0.0447048	0.296556	0.34964
		70.4	0.230403	0.198638	-0.0094795	-0.0526454		70.4	-0.0177937	-0.0013541	0.0362118	0.066519		70.4	0.00019904	0.0591751	0.115053	0.147361		70.4	0.029126	0.135497	0.265576	0.32087		70.4	0.0422966	0.0984281	0.260628	0.314617		70.4	0.0175328	0.044571	0.296513	0.349778
		70.6	0.23072	0.198936	-0.0096529	-0.0530202		70.6	-0.0176573	-0.0013547	0.0359191	0.0662844		70.6	-0.0002638	0.0588115	0.115321	0.146806		70.6	0.0293216	0.135426	0.266049	0.321169		70.6	0.0419057	0.0982499	0.26076	0.314844		70.6	0.0168041	0.0446318	0.296871	0.349675
		70.8	0.231011	0.198754	-0.0103123	-0.0529864		70.8	-0.0174441	-0.0017617	0.0359133	0.066226		70.8	-0.0003448	0.0590434	0.115515	0.146854		70.8	0.0296974	0.135593	0.265761	0.321924		70.8	0.0416304	0.0983179	0.260915	0.315399		70.8	0.016446	0.0445214	0.296694	0.349919
		71	0.230932	0.198724	-0.0104212	-0.0530765		71	-0.0172525	-0.0018051	0.0356765	0.0660891		71	-0.0004734	0.0596038	0.115514	0.146907		71	0.0295576	0.135713	0.265924	0.322116		71	0.0415638	0.0985174	0.261568	0.31587		71	0.0166755	0.0446979	0.297076	0.349804
		71.2	0.231011	0.199106	-0.0106325	-0.0528341		71.2	-0.017227	-0.0020749	0.0355827	0.065971		71.2	-0.0002914	0.059797	0.115516	0.146932		71.2	0.0296998	0.135865	0.266074	0.32231		71.2	0.0412865	0.0984867	0.261671	0.316149		71.2	0.0165928	0.0447507	0.297434	0.349902
		71.4	0.231009	0.199203	-0.0106534	-0.0526406		71.4	-0.0173609	-0.0022701	0.0353553	0.0657559		71.4	-0.0001264	0.0599293	0.115447	0.147537		71.4	0.029695	0.136233	0.266267	0.322821		71.4	0.0412617	0.0990297	0.261402	0.31618		71.4	0.0167908	0.044691	0.29769	0.349949
		71.6	0.230455	0.199523	-0.0107873	-0.0528332		71.6	-0.017465	-0.0026901	0.0350938	0.0656936		71.6	0.00015701	0.0602301	0.115539	0.147748		71.6	0.0294145	0.136419	0.266409	0.32308		71.6	0.0409209	0.0987932	0.261723	0.316243		71.6	0.0165596	0.0443276	0.297896	0.349551
		71.8	0.230221	0.199632	-0.0108769	-0.0527507		71.8	-0.017595	-0.0027206	0.0351074	0.065877		71.8	0.00021223	0.0604092	0.116021	0.147931		71.8	0.0296745	0.136363	0.266814	0.323576		71.8	0.0408744	0.0993675	0.261446	0.316597		71.8	0.0164151	0.0440635	0.298511	0.349401
		72	0.230072	0.20016	-0.0110975	-0.0527095		72	-0.0177677	-0.0027519	0.0351442	0.0662436		72	0.00030751	0.0604085	0.115846	0.148266		72	0.0294315	0.136498	0.266802	0.324044		72	0.0408274	0.0991738	0.261308	0.316873		72	0.0162259	0.0438896	0.298384	0.349348
		72.2	0.229487	0.200073	-0.0109967	-0.0527961		72.2	-0.0182507	-0.0025628	0.0349845	0.0661268		72.2	3.304e-05	0.0608535	0.115868	0.148243		72.2	0.0294552	0.136472	0.266665	0.324537		72.2	0.0406501	0.0997658	0.261516	0.317047		72.2	0.0162172	0.0440201	0.298567	0.349181
		72.4	0.229336	0.200139	-0.0108594	-0.0529947		72.4	-0.0183902	-0.002752	0.034783	0.0662982		72.4	0.00047983	0.0611777	0.115633	0.1486		72.4	0.0295616	0.136725	0.266484	0.324361		72.4	0.0405754	0.0999211	0.261933	0.317112		72.4	0.016387	0.0444901	0.298476	0.34927
		72.6	0.22939	0.200053	-0.0110513	-0.0535861		72.6	-0.0183358	-0.0027611	0.0347328	0.0665854		72.6	0.00036802	0.0611834	0.115372	0.148658		72.6	0.0293903	0.136936	0.266948	0.324067		72.6	0.040703	0.099651	0.26225	0.317473		72.6	0.0168866	0.0444057	0.298673	0.349729
		72.8	0.229479	0.200449	-0.0111395	-0.0542891		72.8	-0.0183357	-0.0024569	0.0350157	0.0667825		72.8	0.00039298	0.0612969	0.1158	0.148679		72.8	0.0293627	0.137009	0.266807	0.323991		72.8	0.040986	0.100061	0.262363	0.317709		72.8	0.0169806	0.0445174	0.298579	0.349774
		73	0.2294	0.200898	-0.010974	-0.0544293		73	-0.0182916	-0.0018681	0.0350821	0.0672239		73	-0.0001616	0.0616603	0.11569	0.148958		73	0.0294099	0.137159	0.26679	0.323728		73	0.0411621	0.100425	0.262545	0.317687		73	0.0169773	0.0450218	0.298757	0.350129
		73.2	0.229518	0.200854	-0.0107253	-0.0548773		73.2	-0.0183714	-0.0016033	0.0352217	0.0674814		73.2	-0.0006116	0.0611184	0.115598	0.149403		73.2	0.029411	0.137441	0.266822	0.323304		73.2	0.0415359	0.100643	0.262854	0.317436		73.2	0.0172612	0.044673	0.299222	0.350398
		73.4	0.229817	0.201117	-0.0107579	-0.0548144		73.4	-0.0185914	-0.0012264	0.0352465	0.0675382		73.4	-0.0006546	0.0616933	0.115169	0.14935		73.4	0.0290922	0.137751	0.266692	0.322667		73.4	0.0419744	0.100898	0.263281	0.317521		73.4	0.0173742	0.0446656	0.299503	0.350927
		73.6	0.229943	0.201038	-0.0105328	-0.0548363		73.6	-0.0187367	-0.0011975	0.0349946	0.0678268		73.6	-0.0007543	0.0616851	0.115238	0.149748		73.6	0.029462	0.137938	0.266623	0.32226		73.6	0.0420401	0.100973	0.263501	0.317557		73.6	0.0173584	0.0445616	0.29946	0.35117
		73.8	0.230288	0.201071	-0.0102776	-0.0546773		73.8	-0.0186564	-0.0013883	0.0352287	0.0682134		73.8	-0.0004903	0.0616848	0.115461	0.149301		73.8	0.0298842	0.13806	0.26645	0.32253		73.8	0.0419004	0.100949	0.263858	0.317573		73.8	0.0168683	0.0444756	0.299634	0.351278
		74	0.230299	0.201154	-0.0100043	-0.0546828		74	-0.0184237	-0.0013602	0.0352273	0.0679039		74	-7.707e-05	0.0612364	0.115466	0.149296		74	0.0297133	0.137996	0.26695	0.322308		74	0.0421126	0.100572	0.264387	0.31801		74	0.016437	0.0442551	0.299724	0.351635
		74.2	0.230754	0.200958	-0.0099787	-0.0549264		74.2	-0.0181109	-0.0013006	0.035255	0.0676807		74.2	-0.000374	0.0608401	0.115283	0.148925		74.2	0.0302787	0.137826	0.267492	0.322284		74.2	0.0422874	0.100642	0.26468	0.318133		74.2	0.0158823	0.0440106	0.299581	0.351835
		74.4	0.231445	0.201251	-0.0101821	-0.0549953		74.4	-0.0181307	-0.0014908	0.0354046	0.0676249		74.4	0.00012169	0.0609969	0.115202	0.148537		74.4	0.0305414	0.138043	0.267697	0.322383		74.4	0.0423277	0.100923	0.264748	0.318167		74.4	0.0156651	0.0437806	0.299495	0.352168
		74.6	0.231532	0.200995	-0.0101114	-0.0548811		74.6	-0.0180745	-0.0014534	0.0356329	0.0669716		74.6	-0.0001807	0.0610935	0.115331	0.14848		74.6	0.0306245	0.137984	0.267881	0.32277		74.6	0.0423756	0.100881	0.265076	0.318337		74.6	0.0154163	0.0436015	0.29928	0.352302
		74.8	0.231934	0.200941	-0.0103979	-0.0544488		74.8	-0.018004	-0.0014585	0.03545	0.0665634		74.8	-1.771e-05	0.0612012	0.115591	0.148825		74.8	0.0307919	0.137824	0.267887	0.322965		74.8	0.0426466	0.101106	0.265183	0.318971		74.8	0.0155228	0.043408	0.298952	0.352206
		75	0.232287	0.200984	-0.0102382	-0.0542387		75	-0.0180086	-0.0014873	0.035395	0.0666534		75	0.00044018	0.0614513	0.11573	0.148932		75	0.0307353	0.137802	0.268367	0.322675		75	0.0427159	0.101439	0.265268	0.319261		75	0.0155452	0.0430947	0.29882	0.351915
		75.2	0.232408	0.201526	-0.0101896	-0.0539776		75.2	-0.0178627	-0.0016977	0.0353389	0.0662524		75.2	0.00073272	0.0616201	0.115871	0.148688		75.2	0.0309628	0.137819	0.268746	0.322873		75.2	0.0424853	0.102018	0.264969	0.319367		75.2	0.0149914	0.0427523	0.298622	0.352512
		75.4	0.232659	0.201761	-0.0104762	-0.0541396		75.4	-0.018065	-0.0020901	0.0354158	0.0662618		75.4	0.00136736	0.0613527	0.115968	0.14839		75.4	0.0312376	0.137794	0.269164	0.323159		75.4	0.0427862	0.102027	0.264978	0.319764		75.4	0.0150706	0.0423159	0.299002	0.35301
		75.6	0.232811	0.20184	-0.0106389	-0.0542952		75.6	-0.0183257	-0.0021655	0.0352363	0.0662285		75.6	0.0017546	0.0614537	0.11616	0.14878		75.6	0.0312075	0.13807	0.269383	0.32332		75.6	0.0427138	0.10218	0.265147	0.319925		75.6	0.014805	0.0419632	0.299144	0.35265
		75.8	0.232819	0.201707	-0.010517	-0.0542358		75.8	-0.0188734	-0.0022317	0.0355274	0.0660278		75.8	0.00176759	0.0616681	0.116448	0.149372		75.8	0.0316366	0.137899	0.269542	0.323729		75.8	0.0427509	0.102297	0.264792	0.320149		75.8	0.0147712	0.0421685	0.299293	0.353025
		76	0.232265	0.201489	-0.0104415	-0.0542046		76	-0.0186223	-0.0021166	0.0355915	0.0661539		76	0.00175207	0.0613342	0.116811	0.149542		76	0.0320891	0.13785	0.269654	0.32381		76	0.0426398	0.102294	0.264801	0.320277		76	0.0148223	0.0423353	0.299045	0.353321
		76.2	0.232296	0.201073	-0.0100915	-0.0539042		76.2	-0.0189401	-0.0023273	0.035277	0.0659576		76.2	0.00189725	0.0616572	0.117187	0.149581		76.2	0.0319673	0.138071	0.269492	0.323735		76.2	0.0427908	0.10266	0.265038	0.320259		76.2	0.0152011	0.0426993	0.299474	0.35351
		76.4	0.23225	0.201177	-0.0099815	-0.0541915		76.4	-0.0185841	-0.0025018	0.0351377	0.0660184		76.4	0.00205333	0.0616693	0.117209	0.149674		76.4	0.0316411	0.137931	0.269432	0.323775		76.4	0.0426088	0.102729	0.264904	0.319836		76.4	0.0156177	0.0433561	0.299567	0.353936
		76.6	0.232014	0.201082	-0.0098291	-0.0543575		76.6	-0.0185552	-0.0026364	0.0350196	0.066109		76.6	0.00168124	0.0614583	0.117633	0.149284		76.6	0.0316793	0.138019	0.269592	0.323445		76.6	0.0427546	0.10262	0.264985	0.319591		76.6	0.016298	0.0435309	0.299956	0.354057
		76.8	0.232038	0.201205	-0.0098668	-0.0547421		76.8	-0.0186364	-0.0023475	0.0347678	0.0664217		76.8	0.00128642	0.0613783	0.117637	0.149334		76.8	0.031497	0.138036	0.269311	0.323327		76.8	0.0424579	0.102439	0.265051	0.319387		76.8	0.0163234	0.0438997	0.300155	0.354382
		77	0.232329	0.201147	-0.0095562	-0.0547774		77	-0.0188888	-0.0022632	0.034795	0.0669041		77	0.00056631	0.0617321	0.117353	0.14942		77	0.031264	0.138385	0.269206	0.323152		77	0.0422429	0.102774	0.264749	0.319202		77	0.0158437	0.0438688	0.300507	0.354743
		77.2	0.232282	0.2013	-0.0094128	-0.0547863		77.2	-0.0189389	-0.0025521	0.0347542	0.0676529		77.2	0.00029107	0.0616377	0.117301	0.14917		77.2	0.0308447	0.138602	0.268911	0.32308		77.2	0.0423247	0.102487	0.264832	0.319477		77.2	0.0158988	0.0437281	0.301077	0.354641
		77.4	0.232335	0.201287	-0.0097066	-0.0545173		77.4	-0.0185044	-0.0026635	0.0346427	0.0679205		77.4	0.00045121	0.0617921	0.117512	0.149055		77.4	0.0304079	0.138811	0.268693	0.323202		77.4	0.0420616	0.102119	0.264562	0.319558		77.4	0.0155127	0.0440078	0.301742	0.354496
		77.6	0.232021	0.201073	-0.0095183	-0.0546728		77.6	-0.0184613	-0.0025816	0.034341	0.0685467		77.6	0.00022923	0.0614739	0.117684	0.148962		77.6	0.0306063	0.138788	0.268717	0.32299		77.6	0.0415234	0.101493	0.26446	0.319885		77.6	0.0154849	0.0439276	0.302021	0.354526
		77.8	0.231953	0.200904	-0.0093912	-0.0549247		77.8	-0.0181447	-0.0027049	0.0346994	0.0684308		77.8	0.00044388	0.0613446	0.117212	0.148684		77.8	0.0301964	0.139084	0.268792	0.323221		77.8	0.0414746	0.101	0.264492	0.320481		77.8	0.0154451	0.0438505	0.301841	0.354239
		78	0.232063	0.200999	-0.0097583	-0.0546322		78	-0.0182603	-0.0024166	0.0350596	0.0682743		78	8.059e-05	0.0611436	0.116799	0.148975		78	0.0303959	0.139431	0.26914	0.323347		78	0.0414785	0.100574	0.26469	0.320631		78	0.0156452	0.0440089	0.301959	0.353848
		78.2	0.232296	0.20117	-0.0101853	-0.0544056		78.2	-0.0186035	-0.0025397	0.0349759	0.0682061		78.2	-0.0003243	0.0611827	0.116597	0.148931		78.2	0.0308368	0.139602	0.269534	0.323742		78.2	0.0417862	0.100322	0.26516	0.320993		78.2	0.0158786	0.0440157	0.301946	0.354108
		78.4	0.232356	0.201737	-0.0102663	-0.0542912		78.4	-0.0189508	-0.0023297	0.0350546	0.0681248		78.4	-0.0002768	0.0613564	0.116409	0.149066		78.4	0.0312659	0.139762	0.269582	0.32412		78.4	0.0416017	0.100254	0.265494	0.32135		78.4	0.0161115	0.0437483	0.30209	0.354506
		78.6	0.232398	0.201813	-0.0105955	-0.0542389		78.6	-0.0188553	-0.0023835	0.0350608	0.0677946		78.6	-0.0005233	0.0615321	0.116389	0.149644		78.6	0.0314477	0.139802	0.269758	0.324539		78.6	0.0417512	0.100246	0.26582	0.321714		78.6	0.016195	0.0439483	0.301746	0.354189
		78.8	0.232712	0.202405	-0.0108631	-0.0542342		78.8	-0.0188262	-0.0017988	0.0351514	0.0675101		78.8	-0.0002365	0.0616368	0.116426	0.14957		78.8	0.0316293	0.140398	0.269797	0.325182		78.8	0.0420827	0.100679	0.266552	0.321898		78.8	0.0161514	0.0440011	0.301664	0.354197
		79	0.232995	0.203056	-0.0109792	-0.0547413		79	-0.0190795	-0.0018121	0.0351718	0.0674895		79	0.00031795	0.0618252	0.116015	0.149795		79	0.0315305	0.140297	0.270146	0.325597		79	0.0421746	0.101097	0.267084	0.322097		79	0.0158934	0.0440996	0.301603	0.354859
		79.2	0.233247	0.203392	-0.0109666	-0.0552797		79.2	-0.0190924	-0.0016771	0.0354009	0.0668458		79.2	-2.189e-05	0.0617985	0.115888	0.149515		79.2	0.0315942	0.140381	0.270249	0.326213		79.2	0.0420458	0.101276	0.26719	0.3223		79.2	0.015897	0.0441016	0.30154	0.355292
		79.4	0.233649	0.20365	-0.0112768	-0.0556307		79.4	-0.019215	-0.0017786	0.035897	0.0668695		79.4	0.00027222	0.0615464	0.116255	0.150053		79.4	0.0319738	0.140315	0.27039	0.326197		79.4	0.0424428	0.101213	0.267642	0.32287		79.4	0.0162513	0.0442146	0.301566	0.355615
		79.6	0.233749	0.203706	-0.0113616	-0.0559201		79.6	-0.0193105	-0.0016221	0.0357526	0.0660615		79.6	0.00011051	0.0618417	0.116317	0.151025		79.6	0.0317735	0.140575	0.270415	0.326423		79.6	0.0426125	0.101627	0.267705	0.322948		79.6	0.0164363	0.044421	0.301213	0.355653
		79.8	0.233474	0.203591	-0.0111998	-0.0560285		79.8	-0.0192671	-0.0020726	0.0360109	0.0658542		79.8	-0.0001245	0.0620211	0.116686	0.151167		79.8	0.0318414	0.140377	0.270673	0.326611		79.8	0.0425351	0.101734	0.267779	0.322891		79.8	0.0162971	0.0444867	0.301302	0.355797
		80	0.233427	0.203482	-0.011178	-0.0561406		80	-0.0189352	-0.0021407	0.0359883	0.0660769		80	-0.0002325	0.0619708	0.116848	0.151441		80	0.0319589	0.140259	0.270999	0.326645		80	0.0426697	0.102311	0.267723	0.32317		80	0.0165386	0.0444143	0.301526	0.356062
		80.2	0.233804	0.203509	-0.0109818	-0.0559429		80.2	-0.0191669	-0.0023655	0.0357811	0.065791		80.2	-0.0003329	0.0622605	0.116342	0.151814		80.2	0.0310277	0.14072	0.270845	0.326438		80.2	0.0432526	0.102528	0.267764	0.322798		80.2	0.0167113	0.0444307	0.301886	0.356368
		80.4	0.233982	0.203818	-0.0111704	-0.0563248		80.4	-0.0189038	-0.0023969	0.0359686	0.0656768		80.4	-0.0005272	0.0622183	0.116589	0.151686		80.4	0.0307253	0.140543	0.271153	0.32629		80.4	0.0431849	0.102744	0.267743	0.322597		80.4	0.0169274	0.044824	0.302159	0.356747
		80.6	0.234324	0.203713	-0.0112984	-0.0562851		80.6	-0.0188808	-0.0027858	0.0358419	0.0655435		80.6	-0.0006868	0.0622457	0.11668	0.151618		80.6	0.0308063	0.140828	0.271209	0.325913		80.6	0.0433087	0.103028	0.26776	0.322497		80.6	0.0170491	0.0444812	0.302463	0.35662
		80.8	0.234568	0.203673	-0.0112895	-0.0566161		80.8	-0.0188884	-0.0029961	0.0355467	0.0658672		80.8	-0.000508	0.0624091	0.116558	0.151457		80.8	0.0306059	0.141303	0.271211	0.325892		80.8	0.0433528	0.103179	0.268094	0.322766		80.8	0.0164865	0.0446759	0.30264	0.356887
		81	0.234769	0.203373	-0.0114017	-0.0562262		81	-0.0190664	-0.0034976	0.036	0.0659432		81	-0.0007355	0.0626372	0.116628	0.150773		81	0.0303609	0.140936	0.271059	0.325862		81	0.0432136	0.103798	0.268022	0.32305		81	0.0163135	0.0446759	0.30304	0.356483
		81.2	0.234485	0.203211	-0.0112531	-0.0557938		81.2	-0.0187918	-0.0035351	0.0359201	0.0660713		81.2	-0.0006538	0.0623692	0.116921	0.150421		81.2	0.0298488	0.140889	0.271082	0.3259		81.2	0.0429252	0.103769	0.267989	0.323225		81.2	0.0165117	0.0446525	0.303517	0.356412
		81.4	0.235054	0.203324	-0.0111299	-0.055863		81.4	-0.0193297	-0.0032189	0.0356791	0.0660302		81.4	2.443e-05	0.062249	0.11698	0.150165		81.4	0.029754	0.14116	0.270899	0.325923		81.4	0.043028	0.103628	0.267828	0.323338		81.4	0.0166313	0.0445883	0.303502	0.356013
		81.6	0.234705	0.203456	-0.0111969	-0.0557128		81.6	-0.0192943	-0.0033079	0.0359661	0.0662192		81.6	9.682e-05	0.0617318	0.116947	0.149917		81.6	0.0299795	0.141044	0.271023	0.325837		81.6	0.0429595	0.103667	0.267824	0.323999		81.6	0.0175608	0.0445064	0.303407	0.35586
		81.8	0.235067	0.203572	-0.0108913	-0.0552621		81.8	-0.0195198	-0.0033821	0.0361159	0.0662931		81.8	0.00021935	0.061745	0.117306	0.14968		81.8	0.0300136	0.141207	0.271217	0.32621		81.8	0.0426749	0.103706	0.268174	0.324223		81.8	0.0176366	0.0446062	0.303374	0.355735
		82	0.2349	0.204163	-0.0109127	-0.055289		82	-0.0199221	-0.0031234	0.036006	0.0666923		82	0.00011205	0.061788	0.117687	0.149587		82	0.0303947	0.141168	0.27131	0.326559		82	0.0425771	0.103503	0.26839	0.324248		82	0.0181999	0.0449359	0.30398	0.355709
		82.2	0.235048	0.204338	-0.010896	-0.0553269		82.2	-0.0200122	-0.003173	0.0358038	0.0666264		82.2	0.000244	0.0619992	0.117763	0.149015		82.2	0.0306596	0.141256	0.271182	0.32699		82.2	0.0426995	0.103475	0.268506	0.324681		82.2	0.0182681	0.0448159	0.304149	0.356124
		82.4	0.235	0.204486	-0.010603	-0.055581		82.4	-0.0197567	-0.0026093	0.0356628	0.0670793		82.4	0.00041219	0.0622817	0.117767	0.148884		82.4	0.0309983	0.141095	0.27096	0.32732		82.4	0.0425085	0.103508	0.268472	0.32448		82.4	0.0184206	0.0448696	0.304438	0.356248
		82.6	0.234822	0.20451	-0.0107905	-0.0561037		82.6	-0.0194026	-0.0026587	0.0355521	0.0670923		82.6	0.00042527	0.0624511	0.118137	0.148848		82.6	0.0309294	0.141444	0.270819	0.327813		82.6	0.0421542	0.103496	0.268816	0.324151		82.6	0.0186907	0.0451266	0.304296	0.356238
		82.8	0.234522	0.204616	-0.0105128	-0.0557385		82.8	-0.0194275	-0.0017988	0.0353438	0.0672776		82.8	0.00079327	0.0627915	0.118329	0.14875		82.8	0.0311064	0.141661	0.270879	0.328466		82.8	0.0425523	0.104055	0.268981	0.324208		82.8	0.0190197	0.0454601	0.304148	0.356707
		83	0.234824	0.204781	-0.0099586	-0.0557905		83	-0.0198697	-0.0018147	0.0350256	0.0677078		83	0.0009129	0.0627675	0.118307	0.149001		83	0.0312005	0.141142	0.271041	0.329012		83	0.0424632	0.103832	0.26867	0.32436		83	0.0190315	0.0454145	0.303897	0.356849
		83.2	0.234873	0.204564	-0.0096189	-0.0559308		83.2	-0.0195263	-0.00161	0.0350006	0.067846		83.2	0.00025438	0.0626941	0.11845	0.148886		83.2	0.0315481	0.140928	0.270833	0.329325		83.2	0.0423765	0.103785	0.268508	0.32458		83.2	0.0190741	0.0450214	0.303588	0.357096
		83.4	0.234851	0.204857	-0.0092497	-0.0559713		83.4	-0.0194479	-0.0015759	0.0349532	0.0683148		83.4	0.00039604	0.0627647	0.118708	0.149516		83.4	0.0317146	0.140883	0.27101	0.328964		83.4	0.0424662	0.103966	0.268765	0.324578		83.4	0.0193011	0.0451273	0.303627	0.357141
		83.6	0.234746	0.205079	-0.0089677	-0.056066		83.6	-0.0191697	-0.0015179	0.0349367	0.0682231		83.6	0.00043549	0.0629249	0.118342	0.149774		83.6	0.0319761	0.141147	0.271068	0.329286		83.6	0.0424443	0.104002	0.26887	0.32469		83.6	0.0189335	0.0449098	0.303813	0.357052
		83.8	0.234924	0.20492	-0.0092694	-0.0558016		83.8	-0.0189645	-0.0015871	0.0349532	0.0688062		83.8	0.00038429	0.0629331	0.118267	0.150136		83.8	0.031849	0.140779	0.27124	0.329476		83.8	0.0425022	0.104246	0.269055	0.324613		83.8	0.0188611	0.0447385	0.304012	0.357091
		84	0.235043	0.204977	-0.0094743	-0.0555963		84	-0.0190035	-0.0009997	0.0347809	0.0693105		84	5.743e-05	0.0631344	0.118028	0.150255		84	0.0323562	0.140645	0.271554	0.329483		84	0.0432035	0.104323	0.269275	0.324974		84	0.0188446	0.0447609	0.304011	0.357421
		84.2	0.235225	0.20522	-0.0096727	-0.0552327		84.2	-0.0188763	-0.0008467	0.0348274	0.069181		84.2	-0.0002581	0.0630706	0.117478	0.150194		84.2	0.032001	0.141001	0.271834	0.328939		84.2	0.0434524	0.104331	0.269665	0.324511		84.2	0.0185638	0.0447648	0.304069	0.3578
		84.4	0.235643	0.204966	-0.0099547	-0.0557597		84.4	-0.0189675	-0.0008513	0.035041	0.0690422		84.4	-0.0005005	0.0630509	0.117637	0.150013		84.4	0.0322447	0.141141	0.272185	0.329008		84.4	0.0438238	0.104243	0.27006	0.324449		84.4	0.0186149	0.0448513	0.304125	0.357969
		84.6	0.235853	0.204802	-0.0101502	-0.0559089		84.6	-0.0188263	-0.0010573	0.0346596	0.0689425		84.6	-0.0005491	0.0630625	0.117397	0.150077		84.6	0.0324674	0.141229	0.272054	0.32916		84.6	0.0440348	0.104085	0.270427	0.324247		84.6	0.0186071	0.0448046	0.304263	0.357879
		84.8	0.235834	0.204419	-0.0103554	-0.0561843		84.8	-0.0191269	-0.0011833	0.035129	0.068798		84.8	-0.0005496	0.063136	0.117039	0.149904		84.8	0.0322523	0.141197	0.271963	0.329074		84.8	0.0441432	0.103921	0.271268	0.32415		84.8	0.0185211	0.0450708	0.304503	0.358097
		85	0.235851	0.204108	-0.0103173	-0.0561153		85	-0.0195589	-0.0013535	0.0355742	0.0683093		85	-0.0007947	0.0631731	0.117018	0.149739		85	0.0318717	0.140818	0.271969	0.329193		85	0.0440694	0.104172	0.271677	0.324154		85	0.0184745	0.0450984	0.3048	0.358018
		85.2	0.235852	0.204345	-0.0106501	-0.055778		85.2	-0.0197635	-0.0011869	0.0353845	0.0681802		85.2	-0.0003663	0.0629136	0.117322	0.149883		85.2	0.0314929	0.141277	0.272134	0.32911		85.2	0.0440186	0.104232	0.271672	0.324202		85.2	0.0185321	0.0452771	0.304697	0.358461
		85.4	0.236238	0.20494	-0.0109901	-0.0563023		85.4	-0.0202922	-0.0015048	0.0353853	0.0682626		85.4	8.51e-05	0.0630172	0.117476	0.15018		85.4	0.0316776	0.141515	0.272475	0.328884		85.4	0.0442	0.10413	0.271598	0.324469		85.4	0.0186408	0.0458358	0.304615	0.35805
		85.6	0.235737	0.204955	-0.0113202	-0.0567401		85.6	-0.0199122	-0.0018914	0.0358639	0.0679723		85.6	-0.0004107	0.0626587	0.118021	0.15035		85.6	0.0318131	0.141682	0.272883	0.328753		85.6	0.0440154	0.103957	0.271698	0.324833		85.6	0.0189342	0.046147	0.304938	0.357994
		85.8	0.23581	0.204806	-0.0113479	-0.0572685		85.8	-0.0199787	-0.0015923	0.0355736	0.068228		85.8	-0.0002793	0.0632019	0.11825	0.150505		85.8	0.0314074	0.142056	0.272928	0.328661		85.8	0.0437127	0.103799	0.271833	0.324639		85.8	0.0187895	0.0459569	0.304848	0.358338
		86	0.235987	0.204803	-0.0112655	-0.0579846		86	-0.0201908	-0.0017543	0.0354992	0.0681138		86	-0.0001064	0.0633874	0.118355	0.150204		86	0.0310628	0.142186	0.272928	0.328498		86	0.0439103	0.104005	0.271729	0.32523		86	0.0188686	0.0460048	0.304933	0.358649
		86.2	0.235964	0.2047	-0.0117267	-0.0579186		86.2	-0.0198102	-0.0020746	0.0352116	0.0682024		86.2	-0.0001368	0.0640127	0.1184	0.150049		86.2	0.0309987	0.142681	0.273206	0.328652		86.2	0.0439048	0.104464	0.271613	0.325415		86.2	0.0182225	0.0458072	0.304843	0.359131
		86.4	0.235806	0.204842	-0.0117355	-0.0581605		86.4	-0.0194595	-0.0021837	0.0354204	0.0685186		86.4	0.00018632	0.0641951	0.118433	0.150457		86.4	0.0310955	0.142634	0.273362	0.328828		86.4	0.0438977	0.104508	0.271421	0.325407		86.4	0.0181665	0.0460563	0.304756	0.359434
		86.6	0.235797	0.20466	-0.0119105	-0.0584711		86.6	-0.0196748	-0.0025665	0.0355308	0.0684323		86.6	0.00020856	0.0640822	0.118466	0.150782		86.6	0.030962	0.143098	0.273307	0.328846		86.6	0.0440933	0.104737	0.27142	0.325699		86.6	0.0184334	0.046145	0.304399	0.359395
		86.8	0.235755	0.205085	-0.0117532	-0.0579162		86.8	-0.0194618	-0.0022897	0.035437	0.0687245		86.8	-1.046e-05	0.0643554	0.118512	0.151381		86.8	0.0313984	0.142727	0.273373	0.329033		86.8	0.0446288	0.105064	0.271113	0.325801		86.8	0.0181514	0.0461989	0.3044	0.360038
		87	0.236079	0.205292	-0.0114092	-0.0574762		87	-0.01929	-0.0026968	0.0356241	0.0686379		87	-0.0002841	0.0642678	0.1187	0.151583		87	0.0315061	0.142398	0.273367	0.329002		87	0.0446515	0.104717	0.271317	0.325976		87	0.0182881	0.0457034	0.304493	0.36013
		87.2	0.236243	0.205465	-0.0110947	-0.0576022		87.2	-0.0191841	-0.0027364	0.0358526	0.0689599		87.2	-0.0006301	0.0642571	0.11869	0.151463		87.2	0.0316666	0.142227	0.273331	0.328722		87.2	0.0447575	0.105377	0.271956	0.326276		87.2	0.0181858	0.0454965	0.304669	0.360509
		87.4	0.236564	0.206054	-0.0111288	-0.0569536		87.4	-0.0195588	-0.0026971	0.035838	0.0694571		87.4	-0.0005308	0.0643241	0.118286	0.151745		87.4	0.0317238	0.142471	0.273362	0.32852		87.4	0.0448149	0.105899	0.272271	0.32649		87.4	0.0182051	0.0456059	0.305188	0.360511
		87.6	0.236671	0.206472	-0.0112065	-0.0567462		87.6	-0.0193976	-0.0028313	0.0360468	0.0693831		87.6	-0.0005038	0.0640455	0.118334	0.151577		87.6	0.0319181	0.142514	0.273384	0.32843		87.6	0.0446548	0.106145	0.272544	0.326903		87.6	0.0179293	0.0457048	0.305628	0.360797
		87.8	0.236889	0.206337	-0.0113451	-0.0565857		87.8	-0.0192116	-0.0026262	0.0360242	0.069882		87.8	-0.0008899	0.0636459	0.118604	0.151714		87.8	0.0317838	0.142039	0.27357	0.328593		87.8	0.0446726	0.106671	0.272635	0.327107		87.8	0.0183465	0.0456071	0.30564	0.360794
		88	0.236857	0.20667	-0.0112602	-0.0565612		88	-0.0191583	-0.0023725	0.0360211	0.0697739		88	-0.0010144	0.0636347	0.118808	0.151664		88	0.0321453	0.141995	0.273973	0.328887		88	0.0446788	0.106678	0.272665	0.327355		88	0.0182126	0.0451427	0.305945	0.360895
		88.2	0.237289	0.206653	-0.0111376	-0.056795		88.2	-0.0192173	-0.0025303	0.0362681	0.0694999		88.2	-0.0005482	0.0634158	0.1185	0.152008		88.2	0.0318283	0.141663	0.274134	0.328894		88.2	0.0446587	0.106515	0.273255	0.327194		88.2	0.0183922	0.0446741	0.306546	0.361239
		88.4	0.237809	0.206394	-0.0110418	-0.0577553		88.4	-0.0194477	-0.0025676	0.0366274	0.0691876		88.4	-0.0005403	0.0633778	0.118684	0.152187		88.4	0.0322233	0.141379	0.274212	0.329351		88.4	0.0450192	0.10628	0.273435	0.327279		88.4	0.0184307	0.0447499	0.306921	0.361364
		88.6	0.237888	0.206363	-0.010965	-0.0579416		88.6	-0.0190932	-0.002505	0.0369498	0.0689899		88.6	-0.00021	0.0630524	0.118402	0.152279		88.6	0.032321	0.141403	0.274415	0.329283		88.6	0.0449809	0.106271	0.273637	0.327317		88.6	0.0182449	0.0447702	0.307469	0.361563
		88.8	0.238114	0.206153	-0.0108138	-0.0580898		88.8	-0.0188068	-0.0028489	0.036969	0.0686695		88.8	0.00015857	0.0633658	0.118471	0.152351		88.8	0.0324544	0.141278	0.274989	0.329438		88.8	0.045386	0.10606	0.273807	0.327015		88.8	0.0180937	0.0448708	0.30823	0.361659
		89	0.238027	0.206357	-0.0106007	-0.0585081		89	-0.0187063	-0.003076	0.0367369	0.0683708		89	-7.995e-05	0.0632904	0.11868	0.152241		89	0.0325452	0.141398	0.27552	0.329464		89	0.0452891	0.106315	0.273712	0.327346		89	0.0178726	0.0451962	0.30848	0.36123
		89.2	0.238124	0.206319	-0.0108504	-0.0588445		89.2	-0.0183529	-0.0028671	0.0366738	0.0679319		89.2	5.89e-05	0.0633609	0.119026	0.152148		89.2	0.032753	0.141412	0.275756	0.329299		89.2	0.0452859	0.106289	0.272848	0.327489		89.2	0.018023	0.0454531	0.308626	0.360911
		89.4	0.238256	0.206467	-0.0105673	-0.0595622		89.4	-0.0185626	-0.0029036	0.0367785	0.0678141		89.4	0.00039976	0.0634336	0.119014	0.152144		89.4	0.0326504	0.141542	0.276025	0.329406		89.4	0.0450791	0.106014	0.272602	0.327546		89.4	0.0176288	0.0458553	0.308968	0.360472
		89.6	0.237693	0.206156	-0.0106746	-0.0597351		89.6	-0.0185804	-0.0026171	0.0370165	0.0674896		89.6	0.00058919	0.0633517	0.119016	0.151923		89.6	0.0324586	0.141522	0.276061	0.329635		89.6	0.0449101	0.105581	0.272595	0.327714		89.6	0.0178051	0.0460095	0.308916	0.360155
		89.8	0.237706	0.205935	-0.0112357	-0.059694		89.8	-0.0183427	-0.0027211	0.0366261	0.067699		89.8	0.00063283	0.0635112	0.118904	0.151735		89.8	0.0320628	0.141447	0.275649	0.329563		89.8	0.0449154	0.105871	0.27284	0.327874		89.8	0.0177299	0.0456576	0.308901	0.360439
		90	0.23779	0.205785	-0.0113627	-0.0595172		90	-0.0183715	-0.0032767	0.0366013	0.0675292		90	0.00101047	0.0634709	0.11885	0.150966		90	0.0319992	0.141883	0.275784	0.329637		90	0.0447214	0.105862	0.272282	0.328301		90	0.0177004	0.0463281	0.308957	0.360716
		90.2	0.237237	0.206101	-0.0118787	-0.0597909		90.2	-0.0181701	-0.0035154	0.0365104	0.0674982		90.2	0.0011628	0.0639436	0.118751	0.150955		90.2	0.0319446	0.14231	0.275808	0.330199		90.2	0.0444958	0.105626	0.272265	0.3282		90.2	0.0174394	0.0464228	0.308918	0.360791
		90.4	0.237301	0.206253	-0.0119169	-0.0598453		90.4	-0.0184982	-0.0033954	0.0372933	0.0673741		90.4	0.00145833	0.0634092	0.118455	0.151111		90.4	0.0319074	0.142458	0.275438	0.33004		90.4	0.0447086	0.105169	0.272388	0.328222		90.4	0.017533	0.0467727	0.308697	0.360993
		90.6	0.237266	0.206337	-0.0120046	-0.0597783		90.6	-0.0188942	-0.0032352	0.0371175	0.0671271		90.6	0.00083348	0.0632971	0.118526	0.151004		90.6	0.0319966	0.14247	0.274977	0.329815		90.6	0.0445423	0.105163	0.272724	0.328403		90.6	0.0177012	0.0470038	0.308495	0.361171
		90.8	0.236898	0.20712	-0.0117903	-0.0594433		90.8	-0.0187815	-0.0029351	0.0371294	0.06709		90.8	0.00040779	0.0635264	0.118742	0.150783		90.8	0.0319761	0.142319	0.275088	0.329988		90.8	0.0442621	0.104877	0.273178	0.328443		90.8	0.0178649	0.0472544	0.308588	0.361755
		91	0.237007	0.206962	-0.0114952	-0.059128		91	-0.0191162	-0.0030361	0.0371037	0.067483		91	0.00060029	0.0634808	0.1188	0.150378		91	0.0318294	0.142109	0.274829	0.329932		91	0.0443807	0.105103	0.27398	0.328612		91	0.0181963	0.0473166	0.308451	0.361766
		91.2	0.23708	0.20709	-0.0112466	-0.0590407		91.2	-0.0196509	-0.0028804	0.0368876	0.0676845		91.2	0.00086983	0.0635173	0.118829	0.15057		91.2	0.0317478	0.142101	0.274882	0.330279		91.2	0.0441819	0.10545	0.274547	0.328918		91.2	0.0179546	0.0473534	0.308072	0.361905
		91.4	0.237039	0.207347	-0.0114732	-0.0585681		91.4	-0.0197133	-0.0028898	0.0367115	0.067745		91.4	0.00059037	0.0632918	0.118614	0.150578		91.4	0.0318063	0.142635	0.274816	0.330152		91.4	0.0436714	0.105435	0.274928	0.328917		91.4	0.0180455	0.0475763	0.308122	0.361999
		91.6	0.236809	0.207504	-0.0111687	-0.058828		91.6	-0.0196077	-0.0029064	0.0369571	0.0675494		91.6	0.00025891	0.0631312	0.119245	0.150779		91.6	0.0315296	0.142527	0.274718	0.330771		91.6	0.0433498	0.105218	0.275211	0.329129		91.6	0.0181498	0.0481983	0.308217	0.362254
		91.8	0.236866	0.207535	-0.011184	-0.0591035		91.8	-0.0194058	-0.0027378	0.0367412	0.0678295		91.8	0.00015634	0.0626539	0.119654	0.151418		91.8	0.0317467	0.142399	0.274897	0.331222		91.8	0.0431818	0.10528	0.275402	0.329044		91.8	0.0184816	0.047729	0.307962	0.362176
		92	0.236911	0.207269	-0.0112052	-0.0592835		92	-0.0196505	-0.0025446	0.0364414	0.0674841		92	0.00041395	0.0629216	0.119749	0.1517		92	0.0314773	0.142509	0.27474	0.331796		92	0.0433578	0.105575	0.276058	0.32902		92	0.0180699	0.0472874	0.308204	0.36244
		92.2	0.237384	0.207087	-0.0109935	-0.059394		92.2	-0.0196821	-0.0026348	0.0364313	0.0676103		92.2	0.0009033	0.062999	0.119863	0.152139		92.2	0.0316629	0.142538	0.274583	0.33186		92.2	0.0440361	0.105924	0.276486	0.328987		92.2	0.0179587	0.0474521	0.308103	0.362504
		92.4	0.23742	0.207106	-0.0109408	-0.0600249		92.4	-0.0196207	-0.0025317	0.0361793	0.0675623		92.4	0.00050056	0.0629064	0.119523	0.152333		92.4	0.0323191	0.142579	0.274566	0.332025		92.4	0.0442263	0.106283	0.276374	0.328984		92.4	0.0174565	0.0474515	0.307725	0.36268
		92.6	0.238007	0.207014	-0.010747	-0.0598469		92.6	-0.0193195	-0.0025596	0.0360074	0.0676054		92.6	0.00030724	0.0630627	0.119489	0.152806		92.6	0.0323118	0.142603	0.274686	0.331943		92.6	0.044611	0.106735	0.276622	0.328976		92.6	0.0169773	0.0472063	0.307794	0.362325
		92.8	0.23847	0.206922	-0.011043	-0.0603449		92.8	-0.0191663	-0.0026926	0.0358157	0.0676443		92.8	0.00013349	0.0637375	0.120066	0.153048		92.8	0.0325494	0.142817	0.274781	0.332358		92.8	0.0451674	0.107009	0.276405	0.328824		92.8	0.0169454	0.0473439	0.308257	0.362316
		93	0.238749	0.206467	-0.0111242	-0.0606234		93	-0.0190623	-0.0025172	0.0358396	0.067778		93	-0.0004725	0.0636798	0.119881	0.152828		93	0.0328191	0.142678	0.274942	0.332248		93	0.0451881	0.107435	0.276071	0.32941		93	0.0168081	0.0470734	0.308255	0.361892
		93.2	0.239013	0.206107	-0.0115415	-0.0607282		93.2	-0.0190726	-0.002469	0.0355378	0.0677734		93.2	-0.0004565	0.0638612	0.12003	0.153181		93.2	0.0331438	0.142594	0.274717	0.332176		93.2	0.0455572	0.107612	0.275646	0.329153		93.2	0.0165537	0.0469987	0.308428	0.361584
		93.4	0.238964	0.206443	-0.0113883	-0.0605634		93.4	-0.0194914	-0.0025904	0.0355031	0.0679728		93.4	-0.0001909	0.0640231	0.119932	0.153337		93.4	0.0328406	0.142838	0.274768	0.332091		93.4	0.0455378	0.107773	0.275548	0.329346		93.4	0.0166959	0.0470674	0.30852	0.36165
		93.6	0.238643	0.206469	-0.0117666	-0.0607029		93.6	-0.0193362	-0.0027704	0.0355881	0.0679252		93.6	-7.349e-05	0.0642364	0.120008	0.153376		93.6	0.0328568	0.142871	0.274592	0.332163		93.6	0.0454307	0.10807	0.275398	0.330146		93.6	0.017076	0.0468121	0.308417	0.361748
		93.8	0.239034	0.20644	-0.0121594	-0.0606765		93.8	-0.0192424	-0.0029364	0.0351856	0.0680775		93.8	-0.0005994	0.0642536	0.120094	0.153503		93.8	0.0327352	0.143038	0.27448	0.332069		93.8	0.0459389	0.108075	0.275372	0.330592		93.8	0.0174239	0.0464108	0.308365	0.362225
		94	0.239217	0.206269	-0.012143	-0.0606241		94	-0.0191471	-0.0030451	0.0355285	0.0680065		94	-0.0006331	0.0645219	0.120254	0.15335		94	0.0322095	0.143672	0.274808	0.332211		94	0.0458136	0.107898	0.274672	0.330673		94	0.0177217	0.0467276	0.308685	0.362668
		94.2	0.239405	0.206756	-0.0119993	-0.0608473		94.2	-0.0192591	-0.0028957	0.0354066	0.068046		94.2	-0.0005144	0.0650465	0.120348	0.153325		94.2	0.0320208	0.143794	0.274851	0.332431		94.2	0.0460912	0.107742	0.274792	0.330937		94.2	0.0179489	0.0464287	0.30873	0.362614
		94.4	0.239746	0.206936	-0.0119197	-0.0605483		94.4	-0.0192269	-0.0027289	0.0358817	0.0679145		94.4	-0.0006612	0.0648702	0.120232	0.15322		94.4	0.0317142	0.143757	0.275023	0.332136		94.4	0.0460682	0.107908	0.274909	0.331285		94.4	0.0184752	0.0462496	0.308894	0.363109
		94.6	0.239945	0.207389	-0.0116392	-0.0607591		94.6	-0.01919	-0.0025585	0.0355566	0.0679981		94.6	-0.0004646	0.0653219	0.120397	0.15309		94.6	0.0316637	0.1438	0.275352	0.331973		94.6	0.0459543	0.107922	0.274846	0.331359		94.6	0.0187961	0.0460651	0.309186	0.363739
		94.8	0.239787	0.207936	-0.0112897	-0.0601373		94.8	-0.0193174	-0.0022535	0.0358202	0.0681139		94.8	-0.0003004	0.0652352	0.120719	0.153013		94.8	0.031433	0.143897	0.275809	0.332222		94.8	0.0462762	0.108043	0.274889	0.331545		94.8	0.0190308	0.0461405	0.309242	0.364128
		95	0.240101	0.207706	-0.0109491	-0.0597228		95	-0.0191084	-0.0022659	0.0356735	0.0682068		95	-0.0001832	0.0650462	0.12028	0.153201		95	0.0315289	0.143992	0.275911	0.331737		95	0.046286	0.107827	0.274887	0.331708		95	0.0190028	0.0461457	0.309244	0.364156
		95.2	0.240164	0.207855	-0.0109	-0.0590674		95.2	-0.0187356	-0.0022124	0.0357228	0.067656		95.2	1.3e-07	0.065089	0.120301	0.153161		95.2	0.0316531	0.144106	0.27628	0.331661		95.2	0.0459572	0.107469	0.275093	0.33212		95.2	0.0189658	0.0461402	0.309047	0.364091
		95.4	0.239941	0.208291	-0.0104893	-0.0591534		95.4	-0.0190901	-0.0020572	0.0360027	0.0676318		95.4	-0.0002797	0.0648388	0.119791	0.152613		95.4	0.0313278	0.144382	0.276229	0.331591		95.4	0.0459932	0.107339	0.275783	0.332235		95.4	0.0190192	0.0462036	0.309497	0.364605
		95.6	0.239483	0.208777	-0.0104098	-0.0590906		95.6	-0.0191289	-0.0018439	0.0361018	0.0676219		95.6	-0.0004162	0.0646565	0.119798	0.152532		95.6	0.03078	0.144112	0.276461	0.332038		95.6	0.0460384	0.107027	0.276033	0.332468		95.6	0.0192072	0.0468737	0.30962	0.36489
		95.8	0.239657	0.208442	-0.0102921	-0.0591872		95.8	-0.0190619	-0.001545	0.035616	0.0675407		95.8	-0.0001461	0.063983	0.119598	0.152775		95.8	0.0306767	0.144132	0.276468	0.33203		95.8	0.0458639	0.107296	0.276026	0.33227		95.8	0.0190242	0.0467449	0.309541	0.364751
		96	0.239916	0.208121	-0.010007	-0.0592303		96	-0.0189345	-0.0013804	0.0356129	0.0678833		96	0.00010134	0.0641233	0.119599	0.152842		96	0.0303746	0.144265	0.276433	0.332525		96	0.0461007	0.107675	0.27635	0.33229		96	0.0183153	0.0467826	0.309687	0.364756
		96.2	0.240395	0.208195	-0.010221	-0.0588478		96.2	-0.0190142	-0.0014385	0.0358071	0.0679644		96.2	0.00045366	0.0635075	0.119457	0.152933		96.2	0.0309289	0.14402	0.276399	0.332708		96.2	0.0461828	0.107698	0.276372	0.332279		96.2	0.0185063	0.0465521	0.309719	0.364865
		96.4	0.240271	0.208123	-0.0107886	-0.0589343		96.4	-0.0190425	-0.0015553	0.0359472	0.0679596		96.4	0.00051756	0.0632759	0.119043	0.152836		96.4	0.0311335	0.143591	0.276382	0.33292		96.4	0.0460873	0.107679	0.276761	0.332272		96.4	0.0180408	0.0463653	0.309816	0.36497
		96.6	0.24069	0.207994	-0.0110786	-0.0592385		96.6	-0.0194972	-0.0016437	0.0362839	0.0682463		96.6	0.00057071	0.063271	0.119227	0.152775		96.6	0.0309417	0.143557	0.276432	0.33295		96.6	0.0463942	0.108025	0.276917	0.332164		96.6	0.017544	0.0467606	0.310312	0.36501
		96.8	0.240445	0.20736	-0.0116094	-0.0595834		96.8	-0.0194425	-0.0015901	0.0364868	0.0686523		96.8	0.00125779	0.0633285	0.119383	0.152819		96.8	0.0310918	0.143869	0.276331	0.333072		96.8	0.0465207	0.108238	0.27697	0.332112		96.8	0.017298	0.0465361	0.310559	0.365507
		97	0.240568	0.207259	-0.0117285	-0.0593011		97	-0.0192987	-0.0018986	0.0360089	0.0688401		97	0.00160957	0.0630476	0.119058	0.152747		97	0.0312155	0.14385	0.276391	0.332723		97	0.0463675	0.108543	0.277112	0.332128		97	0.0170154	0.0462297	0.310489	0.36531
		97.2	0.240225	0.207846	-0.0119901	-0.0593407		97.2	-0.0193551	-0.001766	0.0357519	0.069102		97.2	0.00171325	0.0631686	0.11868	0.153119		97.2	0.0315351	0.14418	0.276433	0.332567		97.2	0.046406	0.108692	0.276852	0.33161		97.2	0.0168342	0.0464192	0.310322	0.365341
		97.4	0.240085	0.208263	-0.0119846	-0.0599401		97.4	-0.0191918	-0.0016431	0.0357857	0.0690223		97.4	0.00173418	0.0636681	0.118469	0.153037		97.4	0.0315788	0.144641	0.276428	0.332715		97.4	0.0461773	0.108822	0.276748	0.331894		97.4	0.0169885	0.0467162	0.310423	0.365387
		97.6	0.240126	0.208285	-0.0124501	-0.0604191		97.6	-0.0193487	-0.0016558	0.035985	0.0689814		97.6	0.00196919	0.063674	0.118356	0.15277		97.6	0.0315636	0.14466	0.276125	0.3331		97.6	0.0462997	0.108742	0.276984	0.331607		97.6	0.0170851	0.0464898	0.310376	0.365596
		97.8	0.240377	0.208167	-0.0124695	-0.0606331		97.8	-0.0193903	-0.0016808	0.0355979	0.0692474		97.8	0.00149932	0.0640693	0.11844	0.153226		97.8	0.0312618	0.145206	0.276187	0.333427		97.8	0.0463862	0.10846	0.277205	0.331487		97.8	0.0171715	0.0468602	0.310536	0.365667
		98	0.240452	0.208255	-0.012634	-0.0611627		98	-0.018922	-0.0018171	0.0357068	0.0691581		98	0.00149186	0.0644342	0.118506	0.153125		98	0.0308988	0.14577	0.276336	0.334103		98	0.0459984	0.10867	0.276755	0.331104		98	0.0176033	0.0471685	0.310935	0.365879
		98.2	0.240204	0.208673	-0.0126954	-0.061452		98.2	-0.0189582	-0.001914	0.035664	0.0690715		98.2	0.00170048	0.0645653	0.11843	0.153287		98.2	0.0310864	0.145847	0.276439	0.334258		98.2	0.0459239	0.108766	0.276963	0.331209		98.2	0.0179909	0.0469724	0.310883	0.365913
		98.4	0.240105	0.208768	-0.0128329	-0.0612448		98.4	-0.0186982	-0.0016688	0.0359194	0.0691047		98.4	0.00136885	0.0643959	0.118505	0.153732		98.4	0.0310875	0.145955	0.27672	0.334549		98.4	0.0455513	0.109148	0.277234	0.331303		98.4	0.0187205	0.0469424	0.310776	0.366052
		98.6	0.239985	0.208812	-0.0126433	-0.0615618		98.6	-0.0184929	-0.0012862	0.0356953	0.0691409		98.6	0.00141136	0.0643543	0.118749	0.154138		98.6	0.0311654	0.14612	0.276831	0.334403		98.6	0.0456187	0.109077	0.277344	0.331313		98.6	0.0188287	0.0469091	0.310731	0.366354
		98.8	0.23997	0.208903	-0.0128726	-0.0612218		98.8	-0.018221	-0.0015075	0.0359007	0.0688704		98.8	0.00057632	0.0642286	0.118973	0.154037		98.8	0.0313756	0.146088	0.276663	0.334651		98.8	0.0454304	0.109284	0.27755	0.331721		98.8	0.0189534	0.0474838	0.310671	0.366431
		99	0.239973	0.208616	-0.0126576	-0.0617564		99	-0.0178105	-0.0016263	0.0358474	0.0687546		99	0.00047406	0.0644579	0.118691	0.153879		99	0.0316253	0.1459	0.276787	0.334573		99	0.0451781	0.108896	0.277626	0.331748		99	0.0192801	0.0474941	0.310993	0.366283
		99.2	0.239699	0.208859	-0.0127219	-0.062078		99.2	-0.0176499	-0.0015762	0.0360139	0.0682761		99.2	0.00076756	0.0641461	0.118756	0.153631		99.2	0.0316901	0.145433	0.276486	0.335193		99.2	0.0453156	0.108727	0.277844	0.332409		99.2	0.0193525	0.0473974	0.311113	0.366223
		99.4	0.239539	0.208937	-0.0122245	-0.0624353		99.4	-0.0178958	-0.001473	0.0359368	0.0685097		99.4	0.00080971	0.0636193	0.118729	0.153312		99.4	0.0315583	0.144965	0.27674	0.335363		99.4	0.0456692	0.108365	0.278386	0.332599		99.4	0.0197055	0.0471909	0.311169	0.366292
		99.6	0.239554	0.20861	-0.012069	-0.0624261		99.6	-0.0178503	-0.0015067	0.0359166	0.0683702		99.6	0.00059103	0.0632396	0.118883	0.153248		99.6	0.0315366	0.144717	0.276932	0.335912		99.6	0.0453154	0.108206	0.277762	0.333001		99.6	0.0200499	0.0476711	0.311145	0.365965
		99.8	0.240031	0.208264	-0.0119412	-0.0626707		99.8	-0.0176657	-0.0015637	0.03629	0.0678174		99.8	0.00078787	0.0628384	0.119106	0.15309		99.8	0.0315305	0.144251	0.277075	0.336052		99.8	0.0454118	0.108347	0.277646	0.333142		99.8	0.0200307	0.0473823	0.311123	0.365822
		100	0.240443	0.208465	-0.0123309	-0.0629125		100	-0.0176017	-0.0020095	0.036756	0.0676153		100	0.00057249	0.0626994	0.119292	0.152839		100	0.0317192	0.144135	0.277475	0.336091		100	0.0452318	0.108347	0.277897	0.333108		100	0.0198439	0.0469043	0.311422	0.366133
		100.2	0.240421	0.208651	-0.0126203	-0.0624422		100.2	-0.0178324	-0.0022766	0.0370366	0.0670439		100.2	0.00054191	0.0622741	0.119303	0.152537		100.2	0.0319456	0.143895	0.277664	0.336009		100.2	0.0453435	0.107882	0.27821	0.333819		100.2	0.0198704	0.0468296	0.31148	0.366684
		100.4	0.240094	0.208908	-0.0135859	-0.0624481		100.4	-0.0179901	-0.0024076	0.0374322	0.0666511		100.4	0.00106312	0.0625393	0.119148	0.1525		100.4	0.0318807	0.143886	0.27808	0.335774		100.4	0.0458217	0.107813	0.278029	0.333814		100.4	0.019308	0.0470502	0.31125	0.366827
		100.6	0.240058	0.208959	-0.0135628	-0.0629472		100.6	-0.0184322	-0.0025992	0.0374357	0.0667414		100.6	0.00130612	0.0626719	0.119069	0.152102		100.6	0.0318549	0.144248	0.278062	0.335657		100.6	0.0456785	0.108526	0.277939	0.333781		100.6	0.0194198	0.0470445	0.311134	0.367049
		100.8	0.24015	0.208978	-0.0134694	-0.0629418		100.8	-0.0184053	-0.0028174	0.0373268	0.0666532		100.8	0.00194244	0.0630151	0.119265	0.152243		100.8	0.0319547	0.144438	0.278176	0.335167		100.8	0.0452393	0.108782	0.277816	0.33365		100.8	0.0195284	0.0469613	0.310689	0.367238
		101	0.240232	0.209787	-0.0135599	-0.0627361		101	-0.0186912	-0.0031673	0.0370974	0.066655		101	0.00192885	0.0631765	0.119294	0.151901		101	0.0318249	0.144507	0.278556	0.334668		101	0.0453169	0.108679	0.278099	0.333666		101	0.0195959	0.0473198	0.310841	0.367297
		101.2	0.240406	0.209988	-0.0136417	-0.0628172		101.2	-0.0189568	-0.0030699	0.0373973	0.067063		101.2	0.00224755	0.063679	0.119023	0.152074		101.2	0.0322647	0.144926	0.278972	0.33446		101.2	0.0449887	0.108469	0.277861	0.333537		101.2	0.0197812	0.0479749	0.310931	0.367507
		101.4	0.240429	0.210133	-0.0133542	-0.0632719		101.4	-0.0192973	-0.0033718	0.037351	0.0670429		101.4	0.00250102	0.0642872	0.119745	0.151969		101.4	0.0322103	0.145263	0.278578	0.334471		101.4	0.0448159	0.108638	0.278102	0.33377		101.4	0.0194753	0.0481986	0.311397	0.367402
		101.6	0.240579	0.210131	-0.0129173	-0.0636233		101.6	-0.019767	-0.0034762	0.0374512	0.0672128		101.6	0.00296778	0.0643002	0.120037	0.151958		101.6	0.0319917	0.145565	0.278533	0.334362		101.6	0.0451478	0.109017	0.278432	0.333352		101.6	0.0197307	0.0481384	0.31153	0.367609
		101.8	0.240758	0.210322	-0.0126832	-0.0635086		101.8	-0.0199612	-0.0035705	0.0373316	0.0678235		101.8	0.00278918	0.0648207	0.120213	0.152823		101.8	0.0321416	0.146263	0.2789	0.33458		101.8	0.04481	0.109186	0.278475	0.333514		101.8	0.0196109	0.0487325	0.311772	0.367389
		102	0.24094	0.210593	-0.0128411	-0.0634779		102	-0.019926	-0.0034209	0.0375238	0.0678924		102	0.00297606	0.0646698	0.120366	0.152778		102	0.0322287	0.146231	0.279202	0.334616		102	0.0449603	0.109129	0.27854	0.33345		102	0.0200937	0.0488004	0.311664	0.367537
		102.2	0.240677	0.210453	-0.0128549	-0.0633476		102.2	-0.0203228	-0.0030594	0.0378201	0.0683725		102.2	0.00284012	0.0644508	0.120527	0.153258		102.2	0.032439	0.146436	0.279202	0.33451		102.2	0.0450488	0.109107	0.279156	0.333871		102.2	0.0197761	0.0485436	0.311656	0.36714
		102.4	0.240532	0.210032	-0.0129744	-0.063109		102.4	-0.0203416	-0.0029357	0.037739	0.0689096		102.4	0.00277545	0.0648096	0.120492	0.153689		102.4	0.0326222	0.146508	0.279361	0.334606		102.4	0.0447979	0.109392	0.279354	0.334067		102.4	0.0198622	0.0488951	0.311689	0.366899
		102.6	0.240199	0.209771	-0.0129739	-0.0631978		102.6	-0.0200034	-0.0026708	0.037868	0.0688487		102.6	0.00243729	0.0648963	0.120859	0.153991		102.6	0.0325	0.146533	0.279162	0.334698		102.6	0.0450156	0.109261	0.279497	0.333935		102.6	0.0193379	0.0487184	0.312217	0.366995
		102.8	0.240227	0.209445	-0.0131237	-0.0630802		102.8	-0.0202332	-0.003011	0.0378555	0.0686331		102.8	0.00240552	0.0651196	0.121073	0.15397		102.8	0.0328798	0.146707	0.279002	0.33507		102.8	0.0451699	0.10936	0.279407	0.334092		102.8	0.0194483	0.0489137	0.313093	0.367205
		103	0.239737	0.209001	-0.0126387	-0.0630665		103	-0.0204198	-0.0026641	0.0377738	0.069116		103	0.00229969	0.0648539	0.121276	0.154092		103	0.033259	0.147111	0.279066	0.335105		103	0.0455456	0.109029	0.27928	0.333914		103	0.0195347	0.0483895	0.31331	0.366887
		103.2	0.23927	0.208866	-0.0126207	-0.0624987		103.2	-0.0202815	-0.0026926	0.0377512	0.0693642		103.2	0.00207349	0.0641868	0.121193	0.154272		103.2	0.0332357	0.14728	0.278692	0.33517		103.2	0.0458882	0.108708	0.279124	0.334179		103.2	0.0193127	0.0483077	0.31346	0.367016
		103.4	0.239346	0.208623	-0.0121862	-0.0624882		103.4	-0.0204172	-0.0026057	0.0379501	0.0696105		103.4	0.00160059	0.0641979	0.12123	0.15435		103.4	0.0334479	0.147258	0.278583	0.334888		103.4	0.0462285	0.108523	0.279304	0.334233		103.4	0.0192624	0.0482249	0.313225	0.366805
		103.6	0.239207	0.208428	-0.0123206	-0.0622706		103.6	-0.0204935	-0.0028736	0.0376642	0.0696189		103.6	0.00074927	0.0643177	0.121291	0.154638		103.6	0.033544	0.147331	0.278321	0.335281		103.6	0.0460965	0.108832	0.278872	0.33478		103.6	0.0191089	0.0479892	0.313385	0.366762
		103.8	0.23871	0.208894	-0.0128227	-0.0620123		103.8	-0.0200933	-0.0030988	0.0381027	0.0692653		103.8	0.00042004	0.0642896	0.121496	0.154575		103.8	0.0333227	0.146724	0.278376	0.334977		103.8	0.0462123	0.108888	0.279421	0.334821		103.8	0.0188579	0.0477411	0.313375	0.367023
		104	0.238466	0.208993	-0.0131283	-0.0621494		104	-0.0201068	-0.0030018	0.037897	0.0695655		104	9.947e-05	0.0646145	0.121122	0.154852		104	0.033771	0.146616	0.278723	0.335098		104	0.0461694	0.108584	0.279606	0.33531		104	0.0185639	0.0475728	0.313467	0.367404
		104.2	0.238101	0.209427	-0.0134671	-0.0619422		104.2	-0.0198981	-0.0031723	0.0373544	0.069483		104.2	0.0002645	0.0646378	0.121085	0.154727		104.2	0.0337163	0.146162	0.278751	0.335486		104.2	0.0465024	0.108585	0.279615	0.335726		104.2	0.0186662	0.0478251	0.31311	0.367838
		104.4	0.238114	0.209718	-0.0138568	-0.0618809		104.4	-0.0195962	-0.0029611	0.0371501	0.0692723		104.4	0.00043838	0.0649246	0.120723	0.15465		104.4	0.0336247	0.146017	0.278755	0.335627		104.4	0.0463601	0.108966	0.279169	0.33563		104.4	0.0188804	0.0474257	0.312793	0.367834
		104.6	0.23787	0.20979	-0.0132511	-0.0620099		104.6	-0.0194427	-0.0032022	0.0366428	0.0697617		104.6	0.00054254	0.0650537	0.120712	0.154693		104.6	0.0333853	0.145821	0.278885	0.335617		104.6	0.0458934	0.109651	0.279507	0.335609		104.6	0.0195356	0.047512	0.312607	0.367826
		104.8	0.238067	0.210109	-0.0129818	-0.0618374		104.8	-0.019354	-0.0032156	0.0363433	0.0695468		104.8	0.00055847	0.0651491	0.121085	0.154718		104.8	0.0331617	0.14555	0.278955	0.335628		104.8	0.046078	0.10952	0.279474	0.335819		104.8	0.0198872	0.0477954	0.312588	0.367943
		105	0.238085	0.210463	-0.0130701	-0.0611759		105	-0.01938	-0.0032842	0.035945	0.0698062		105	0.00033412	0.0652001	0.121277	0.154624		105	0.0326963	0.145558	0.279273	0.335887		105	0.046274	0.109358	0.279908	0.336176		105	0.020003	0.0481311	0.313184	0.368009
		105.2	0.238648	0.210573	-0.0129654	-0.0613461		105.2	-0.0197819	-0.0035139	0.0359779	0.0699335		105.2	0.00107206	0.0650289	0.121176	0.154626		105.2	0.0326337	0.145806	0.279401	0.336141		105.2	0.0463911	0.10985	0.279683	0.336372		105.2	0.0202703	0.0482853	0.312928	0.368127
		105.4	0.238763	0.211015	-0.0127658	-0.0614533		105.4	-0.0200174	-0.0037132	0.0353692	0.0698594		105.4	0.00111185	0.0651657	0.121314	0.154136		105.4	0.0324788	0.145567	0.279767	0.33585		105.4	0.0470254	0.110506	0.279841	0.336577		105.4	0.0199243	0.0481351	0.31295	0.368099
		105.6	0.239562	0.210927	-0.0128676	-0.0619902		105.6	-0.020342	-0.0034909	0.0351993	0.0701268		105.6	0.00123853	0.0648875	0.120738	0.153919		105.6	0.0324008	0.145478	0.280013	0.335678		105.6	0.0474087	0.110727	0.279927	0.336229		105.6	0.0204542	0.0478743	0.312926	0.367783
		105.8	0.240236	0.210983	-0.0133677	-0.0620663		105.8	-0.0202947	-0.0037103	0.0352224	0.0703242		105.8	0.00152683	0.0649073	0.120765	0.154023		105.8	0.0324426	0.145863	0.280443	0.335797		105.8	0.0476464	0.110316	0.280414	0.336286		105.8	0.0203405	0.0481635	0.312999	0.367605
		106	0.240656	0.210505	-0.0135598	-0.0624645		106	-0.0206517	-0.0035158	0.0353241	0.0701375		106	0.00175359	0.0646215	0.120738	0.153386		106	0.0323335	0.145701	0.280748	0.335684		106	0.0477688	0.11026	0.280693	0.336657		106	0.0201765	0.0480239	0.312764	0.367345
		106.2	0.240658	0.209986	-0.0137121	-0.0631191		106.2	-0.0211523	-0.0031931	0.0352637	0.0702775		106.2	0.0017453	0.0643194	0.12063	0.153455		106.2	0.0321362	0.146112	0.280794	0.335762		106.2	0.0476647	0.110378	0.280705	0.336678		106.2	0.0198213	0.0480787	0.313265	0.367043
		106.4	0.241357	0.209728	-0.0139514	-0.0636538		106.4	-0.0210826	-0.0029168	0.0354479	0.0698602		106.4	0.00226327	0.0645972	0.120543	0.153574		106.4	0.0320299	0.146315	0.280898	0.335513		106.4	0.0475663	0.110486	0.280666	0.336607		106.4	0.0195701	0.048468	0.313532	0.367214
		106.6	0.241382	0.20954	-0.0139051	-0.0639085		106.6	-0.0213615	-0.0026656	0.0357555	0.0695173		106.6	0.00191491	0.0644065	0.120871	0.153691		106.6	0.0321658	0.146781	0.281064	0.335625		106.6	0.0476368	0.110202	0.2806	0.336483		106.6	0.0197739	0.0486358	0.313968	0.367264
		106.8	0.241811	0.209416	-0.0138587	-0.0643113		106.8	-0.0214893	-0.0024904	0.0358211	0.0690478		106.8	0.00182377	0.0643486	0.120645	0.153654		106.8	0.0324888	0.14724	0.28126	0.335441		106.8	0.0476852	0.11055	0.280635	0.336449		106.8	0.0200668	0.0486339	0.314263	0.367602
		107	0.241644	0.209488	-0.013539	-0.0643867		107	-0.0216317	-0.0020263	0.0361848	0.069108		107	0.00154806	0.0640086	0.120483	0.153543		107	0.0330124	0.147749	0.281083	0.335215		107	0.0477335	0.110431	0.281069	0.336485		107	0.0199722	0.0485884	0.314141	0.367658
		107.2	0.241924	0.209577	-0.0135163	-0.0645284		107.2	-0.0214301	-0.0020192	0.0364335	0.0686266		107.2	0.00105594	0.064027	0.12038	0.153592		107.2	0.0329678	0.147885	0.280948	0.335434		107.2	0.0473208	0.110482	0.280722	0.336856		107.2	0.0194539	0.0488044	0.314339	0.36787
		107.4	0.242397	0.209372	-0.013537	-0.0647554		107.4	-0.0212214	-0.0018613	0.0363334	0.0685779		107.4	0.00116858	0.0645404	0.120365	0.153815		107.4	0.0330884	0.147612	0.2807	0.33564		107.4	0.047251	0.110841	0.280591	0.337069		107.4	0.0195799	0.0485473	0.31424	0.36789
		107.6	0.242224	0.209601	-0.0135613	-0.0642983		107.6	-0.0209585	-0.0018125	0.0359809	0.0689882		107.6	0.00106737	0.0648927	0.120198	0.154026		107.6	0.0336712	0.147585	0.280763	0.336042		107.6	0.0469035	0.111184	0.280387	0.337792		107.6	0.0198365	0.0484406	0.314535	0.368149
		107.8	0.242116	0.209773	-0.0136641	-0.0644291		107.8	-0.0208901	-0.0016606	0.0364186	0.06928		107.8	0.0011543	0.0650592	0.120139	0.154324		107.8	0.0336708	0.147235	0.280488	0.336161		107.8	0.0462824	0.111076	0.280523	0.338131		107.8	0.0198535	0.0483885	0.314749	0.368309
		108	0.242293	0.210287	-0.0136926	-0.0645861		108	-0.0207728	-0.0012567	0.0362613	0.0695715		108	0.001354	0.0654842	0.119887	0.154733		108	0.0341968	0.147126	0.280536	0.336569		108	0.046207	0.110993	0.280387	0.338594		108	0.0198788	0.0482716	0.314518	0.368532
		108.2	0.242367	0.21057	-0.0136133	-0.0647771		108.2	-0.0204709	-0.0011794	0.0362706	0.0692889		108.2	0.00114732	0.0654145	0.119866	0.154753		108.2	0.0341221	0.147208	0.279973	0.336852		108.2	0.0457282	0.111035	0.280419	0.338624		108.2	0.0198078	0.0481634	0.314535	0.369034
		108.4	0.242173	0.210888	-0.0133057	-0.0642425		108.4	-0.0204148	-0.000839	0.0367408	0.0692815		108.4	0.00096242	0.0657207	0.119819	0.155208		108.4	0.0341868	0.147164	0.27986	0.33674		108.4	0.0454248	0.11102	0.280231	0.338739		108.4	0.0197615	0.047792	0.314786	0.368981
		108.6	0.241996	0.21081	-0.0126474	-0.0640436		108.6	-0.0205193	-0.0005794	0.0365697	0.0694699		108.6	0.00111492	0.0658193	0.1194	0.155473		108.6	0.034074	0.147015	0.27999	0.336962		108.6	0.0453044	0.111054	0.28074	0.338738		108.6	0.0198509	0.0478529	0.314482	0.368882
		108.8	0.241647	0.211133	-0.0126698	-0.0635892		108.8	-0.0210875	-0.0005717	0.0364746	0.0695175		108.8	0.00077315	0.0661208	0.11932	0.155453		108.8	0.0341602	0.147029	0.279411	0.337545		108.8	0.0453381	0.110968	0.280664	0.338869		108.8	0.0194415	0.0479236	0.314784	0.369234
		109	0.241732	0.211462	-0.0130384	-0.0636095		109	-0.0214876	-0.0009348	0.0362029	0.0697651		109	0.00052785	0.0659427	0.119335	0.155325		109	0.0339332	0.147098	0.27987	0.337798		109	0.0451142	0.111004	0.280756	0.338785		109	0.0191701	0.0477759	0.314961	0.369472
		109.2	0.241973	0.211616	-0.0129194	-0.0639078		109.2	-0.0219106	-0.0013675	0.03643	0.0699463		109.2	0.00128548	0.0658482	0.119331	0.155006		109.2	0.0339294	0.146868	0.280126	0.337773		109.2	0.0453507	0.110665	0.280624	0.338767		109.2	0.0191384	0.0474899	0.314883	0.369783
		109.4	0.242008	0.21167	-0.0132829	-0.0637979		109.4	-0.0218035	-0.0016108	0.0360362	0.0700082		109.4	0.00126106	0.0657748	0.119501	0.154677		109.4	0.0343349	0.146525	0.280298	0.337355		109.4	0.0450801	0.110593	0.281039	0.338734		109.4	0.0189689	0.0473599	0.315011	0.369547
		109.6	0.24236	0.211361	-0.0135069	-0.0641889		109.6	-0.0214638	-0.0019272	0.0360117	0.0703365		109.6	0.00140777	0.0656162	0.119779	0.154522		109.6	0.0339806	0.14666	0.27992	0.337718		109.6	0.045201	0.11003	0.281313	0.338658		109.6	0.0191758	0.0474751	0.314949	0.369177
		109.8	0.242517	0.211364	-0.0135947	-0.0645259		109.8	-0.0212127	-0.0021977	0.0364107	0.0707056		109.8	0.0017548	0.0655412	0.120346	0.154289		109.8	0.0339799	0.146619	0.280049	0.337544		109.8	0.0453196	0.109776	0.281554	0.33845		109.8	0.0188191	0.0480406	0.31465	0.369155
		110	0.242571	0.211171	-0.0134783	-0.0644688		110	-0.0215969	-0.0020091	0.0367574	0.0710345		110	0.00152316	0.0653759	0.120671	0.153862		110	0.0342626	0.14659	0.280002	0.337491		110	0.0452318	0.110045	0.281388	0.338708		110	0.0185716	0.0479421	0.314818	0.369075
		110.2	0.242576	0.211443	-0.0134699	-0.0650441		110.2	-0.0213189	-0.0018089	0.0363235	0.0710729		110.2	0.00164737	0.0652093	0.121046	0.153866		110.2	0.034249	0.146889	0.280016	0.337397		110.2	0.0454346	0.109752	0.281662	0.338636		110.2	0.0187987	0.048266	0.315038	0.369184
		110.4	0.24287	0.211377	-0.0137107	-0.0654665		110.4	-0.0210102	-0.0018385	0.036775	0.0710282		110.4	0.00164676	0.065345	0.121396	0.153777		110.4	0.0342113	0.146813	0.280193	0.337578		110.4	0.0456699	0.109984	0.281821	0.338814		110.4	0.0186511	0.0484961	0.315151	0.369629
		110.6	0.242429	0.211496	-0.013319	-0.0652086		110.6	-0.021229	-0.0018335	0.0367099	0.0708445		110.6	0.00117298	0.0650501	0.121611	0.153611		110.6	0.034419	0.146683	0.280389	0.337563		110.6	0.0461325	0.110365	0.282008	0.338875		110.6	0.0188457	0.0487028	0.315447	0.370038
		110.8	0.242281	0.211332	-0.0133069	-0.0650267		110.8	-0.0210299	-0.0016692	0.0367064	0.0701158		110.8	0.00138916	0.0650877	0.121466	0.153412		110.8	0.0340674	0.146814	0.280716	0.337589		110.8	0.0466546	0.110837	0.282322	0.338606		110.8	0.018687	0.0488742	0.315652	0.370303
		111	0.242214	0.211358	-0.0131004	-0.0648916		111	-0.0212066	-0.0018786	0.036887	0.0701876		111	0.00177797	0.0652323	0.121751	0.153162		111	0.0340667	0.147088	0.280633	0.337748		111	0.0468153	0.11113	0.282448	0.339076		111	0.0187362	0.0491441	0.31571	0.370095
		111.2	0.24247	0.210985	-0.0130823	-0.0647278		111.2	-0.0207328	-0.002136	0.0367095	0.0703445		111.2	0.00156136	0.0657171	0.121785	0.153059		111.2	0.033932	0.147228	0.280716	0.337967		111.2	0.046768	0.111741	0.281754	0.339118		111.2	0.0187971	0.0492539	0.315759	0.369939
		111.4	0.242666	0.211055	-0.0131324	-0.0643643		111.4	-0.0207394	-0.0023566	0.0367297	0.0705134		111.4	0.00202299	0.0658264	0.121571	0.153478		111.4	0.0337788	0.147447	0.280534	0.337728		111.4	0.0469012	0.112375	0.281742	0.339051		111.4	0.0193277	0.0494373	0.316018	0.370196
		111.6	0.242511	0.211028	-0.0129879	-0.0638808		111.6	-0.0211161	-0.0022643	0.036817	0.0706029		111.6	0.00208723	0.0658297	0.121406	0.153904		111.6	0.0337165	0.147659	0.280437	0.337951		111.6	0.0467202	0.112444	0.281833	0.339435		111.6	0.0196815	0.0495017	0.315733	0.370186
		111.8	0.242515	0.210745	-0.0130696	-0.0642745		111.8	-0.0212325	-0.0024008	0.0365408	0.0707178		111.8	0.00173909	0.0654732	0.121519	0.154494		111.8	0.0333961	0.147595	0.280419	0.337938		111.8	0.046433	0.112385	0.281726	0.339196		111.8	0.0199376	0.0494009	0.315642	0.370327
		112	0.242762	0.211327	-0.0132555	-0.0640952		112	-0.0209527	-0.002349	0.0366912	0.0703672		112	0.00156035	0.0653249	0.121386	0.154814		112	0.0335007	0.147488	0.280247	0.33788		112	0.0467569	0.112577	0.281848	0.339288		112	0.0201818	0.0490045	0.315528	0.370238
		112.2	0.242832	0.211028	-0.0130303	-0.064417		112.2	-0.0208368	-0.0022684	0.0368938	0.07018		112.2	0.00114107	0.065197	0.121143	0.154984		112.2	0.0335679	0.147553	0.280253	0.337724		112.2	0.0469201	0.112465	0.282124	0.339739		112.2	0.0204945	0.048841	0.315525	0.37066
		112.4	0.24261	0.211186	-0.0128552	-0.0638593		112.4	-0.0209682	-0.0022904	0.0367279	0.0701025		112.4	0.00094003	0.0654135	0.120893	0.155158		112.4	0.0332777	0.147246	0.280286	0.337725		112.4	0.0469467	0.112423	0.282204	0.340034		112.4	0.0205679	0.0486043	0.315426	0.370589
		112.6	0.242506	0.21118	-0.012671	-0.0641834		112.6	-0.0210971	-0.0025459	0.0363429	0.0699095		112.6	0.00088533	0.0652092	0.120409	0.155424		112.6	0.0331165	0.147304	0.280517	0.337782		112.6	0.047084	0.112301	0.282135	0.340346		112.6	0.0202427	0.0486177	0.31501	0.370504
		112.8	0.24245	0.211757	-0.0131919	-0.0640142		112.8	-0.0216102	-0.0027047	0.0362736	0.0698673		112.8	0.00062842	0.0652361	0.121017	0.155808		112.8	0.0333238	0.147425	0.280354	0.338014		112.8	0.0472532	0.112351	0.281713	0.340189		112.8	0.0202783	0.0483934	0.31561	0.371284
		113	0.242849	0.211971	-0.0136894	-0.0644446		113	-0.0218905	-0.0030092	0.0361743	0.06956		113	0.00058796	0.064863	0.121185	0.155426		113	0.0331384	0.147594	0.280904	0.338079		113	0.0471512	0.112145	0.281905	0.340151		113	0.0203503	0.0478621	0.31544	0.371677
		113.2	0.242919	0.212383	-0.0136122	-0.0638096		113.2	-0.0215838	-0.0029971	0.0358029	0.0695873		113.2	0.00130754	0.0647586	0.121065	0.155473		113.2	0.0331922	0.1476	0.281085	0.338126		113.2	0.0472997	0.111514	0.281894	0.340245		113.2	0.0201901	0.0474922	0.315387	0.372079
		113.4	0.242636	0.212477	-0.014152	-0.0637826		113.4	-0.0214814	-0.00281	0.0358539	0.0695779		113.4	0.00146538	0.0647444	0.121143	0.155493		113.4	0.0339839	0.147692	0.281109	0.33818		113.4	0.0470662	0.111665	0.282216	0.339859		113.4	0.0205298	0.0475064	0.315149	0.371808
		113.6	0.242889	0.212948	-0.0143303	-0.0638574		113.6	-0.0208596	-0.0028555	0.0356659	0.0697398		113.6	0.00131976	0.0648318	0.121271	0.155736		113.6	0.0337708	0.147696	0.281016	0.338486		113.6	0.047766	0.111433	0.282298	0.339756		113.6	0.0205447	0.0474687	0.315051	0.371989
		113.8	0.242885	0.213185	-0.0142087	-0.0639546		113.8	-0.0211319	-0.0025293	0.0360799	0.0699966		113.8	0.00158571	0.0650121	0.121555	0.155582		113.8	0.0340103	0.147746	0.281232	0.338467		113.8	0.048059	0.111664	0.282569	0.33976		113.8	0.0206046	0.0474421	0.315071	0.37211
		114	0.242784	0.213329	-0.0141838	-0.0638491		114	-0.0211646	-0.0022152	0.0359296	0.0697029		114	0.00120104	0.0650422	0.121945	0.155388		114	0.0339516	0.147762	0.281618	0.338416		114	0.0484705	0.111458	0.282502	0.339833		114	0.0209003	0.0470801	0.315407	0.37247
		114.2	0.242645	0.21328	-0.0142387	-0.0643408		114.2	-0.0209102	-0.0017593	0.0355014	0.0694676		114.2	0.00133895	0.0649952	0.122064	0.155586		114.2	0.0339276	0.147575	0.281976	0.338594		114.2	0.0489445	0.111434	0.282844	0.339861		114.2	0.0210596	0.047225	0.315299	0.372413
		114.4	0.242609	0.212722	-0.0139665	-0.0644101		114.4	-0.021054	-0.0015373	0.0359515	0.0695116		114.4	0.00120999	0.0649017	0.122138	0.155519		114.4	0.0337771	0.147403	0.281998	0.338788		114.4	0.0496428	0.111995	0.283018	0.339635		114.4	0.0206734	0.047386	0.3159	0.372527
		114.6	0.242386	0.212557	-0.0133003	-0.0643718		114.6	-0.0214577	-0.0014833	0.0359336	0.0691983		114.6	0.00110684	0.0649967	0.122134	0.155562		114.6	0.0339732	0.147438	0.281955	0.338566		114.6	0.0496024	0.111825	0.283566	0.338961		114.6	0.0203438	0.0475067	0.315885	0.372632
		114.8	0.242135	0.212137	-0.0135303	-0.0641078		114.8	-0.0216241	-0.0017586	0.0359832	0.0688245		114.8	0.00128932	0.0655839	0.122142	0.155646		114.8	0.0337562	0.147978	0.28217	0.338611		114.8	0.0494292	0.111786	0.283875	0.3384		114.8	0.0202863	0.0476366	0.315774	0.372437
		115	0.242519	0.211932	-0.013767	-0.0640779		115	-0.0216163	-0.0015876	0.0363665	0.0688283		115	0.00140199	0.0656307	0.122154	0.155328		115	0.0340257	0.148254	0.281793	0.338911		115	0.0491831	0.11163	0.284073	0.338674		115	0.0202241	0.0476865	0.315752	0.372278
		115.2	0.242511	0.211485	-0.0136702	-0.0640261		115.2	-0.0212631	-0.0015149	0.0366008	0.0684977		115.2	0.00119889	0.065691	0.122074	0.155282		115.2	0.0338163	0.148324	0.281819	0.339118		115.2	0.0488059	0.111503	0.284294	0.338251		115.2	0.0203612	0.0479263	0.316162	0.372381
		115.4	0.242369	0.211516	-0.0136279	-0.0639928		115.4	-0.021124	-0.0015052	0.0367673	0.0681243		115.4	0.00144288	0.0652584	0.122148	0.155468		115.4	0.0336867	0.148574	0.281678	0.338937		115.4	0.0484961	0.111667	0.284739	0.338119		115.4	0.0204695	0.0480601	0.316421	0.372565
		115.6	0.242336	0.211211	-0.0135262	-0.0635404		115.6	-0.0212822	-0.0016516	0.0365335	0.067988		115.6	0.00117636	0.0651456	0.122199	0.155378		115.6	0.0339597	0.148361	0.281668	0.339401		115.6	0.0483666	0.111604	0.284662	0.33806		115.6	0.0206865	0.0479879	0.316307	0.372407
		115.8	0.242587	0.211322	-0.0136093	-0.0641143		115.8	-0.02083	-0.0021086	0.0364605	0.0678645		115.8	0.00051104	0.0650092	0.122356	0.155677		115.8	0.0341528	0.148362	0.282064	0.339278		115.8	0.0479187	0.111651	0.284965	0.338005		115.8	0.0208085	0.0482809	0.316348	0.372626
		116	0.243228	0.211359	-0.0140462	-0.0639329		116	-0.0201523	-0.0022604	0.0365238	0.0674653		116	0.00040247	0.0647712	0.122708	0.155324		116	0.0345996	0.14836	0.282361	0.339244		116	0.0477243	0.111482	0.285272	0.338678		116	0.02087	0.0482199	0.316095	0.372342
		116.2	0.243148	0.211246	-0.0141564	-0.0635766		116.2	-0.0200171	-0.0023121	0.0364645	0.0676584		116.2	0.00024247	0.0647444	0.12259	0.155012		116.2	0.0346832	0.1483	0.282587	0.339341		116.2	0.0474259	0.111651	0.28511	0.338933		116.2	0.0206146	0.0484242	0.316069	0.372578
		116.4	0.24308	0.211405	-0.0141595	-0.0636396		116.4	-0.020032	-0.0025979	0.0365188	0.0678398		116.4	-0.000132	0.0648331	0.122433	0.154984		116.4	0.0343814	0.148488	0.282303	0.339353		116.4	0.0469922	0.112041	0.284902	0.339054		116.4	0.0204264	0.0483918	0.315958	0.372484
		116.6	0.243161	0.211782	-0.0143731	-0.0641793		116.6	-0.0199566	-0.0026287	0.0368025	0.0681285		116.6	-0.0004639	0.0644687	0.122341	0.154983		116.6	0.0344453	0.148833	0.282648	0.339805		116.6	0.0468113	0.112209	0.284433	0.339342		116.6	0.0204872	0.0483181	0.316206	0.372469
		116.8	0.243241	0.212251	-0.0146218	-0.064006		116.8	-0.020474	-0.0023403	0.0367806	0.0684449		116.8	-0.0006894	0.0645072	0.122054	0.154885		116.8	0.0344348	0.149056	0.282816	0.340205		116.8	0.0467185	0.112396	0.284575	0.339542		116.8	0.0207933	0.0476774	0.316441	0.372947
		117	0.243425	0.212369	-0.0146932	-0.0644261		117	-0.020515	-0.0025835	0.036694	0.0686661		117	-0.0003222	0.0648268	0.121743	0.154816		117	0.0344804	0.148785	0.283063	0.340308		117	0.0464779	0.112729	0.284763	0.340263		117	0.0208559	0.0476092	0.316127	0.373169
		117.2	0.243648	0.212755	-0.0147405	-0.0638665		117.2	-0.0201453	-0.0028645	0.0366851	0.0690639		117.2	-3.859e-05	0.0651673	0.121553	0.155268		117.2	0.0345112	0.148868	0.283123	0.340242		117.2	0.0462844	0.112785	0.284503	0.340619		117.2	0.0208525	0.0475534	0.316108	0.372913
		117.4	0.243434	0.212844	-0.0145169	-0.0646026		117.4	-0.0205137	-0.0027946	0.036827	0.069355		117.4	-3.768e-05	0.0655943	0.121638	0.155342		117.4	0.0351129	0.148657	0.282976	0.339929		117.4	0.0461136	0.112992	0.284431	0.340801		117.4	0.0216363	0.0477365	0.316142	0.372618
		117.6	0.243729	0.213499	-0.0141789	-0.0651502		117.6	-0.020387	-0.0029115	0.03652	0.0693344		117.6	-0.0001428	0.0657621	0.121285	0.155316		117.6	0.0346427	0.148646	0.282803	0.340298		117.6	0.046366	0.113265	0.284176	0.341208		117.6	0.0218237	0.0477935	0.316146	0.372746
		117.8	0.243926	0.213506	-0.0140076	-0.0651899		117.8	-0.0210179	-0.0028905	0.0368202	0.0695876		117.8	-0.0003535	0.0659158	0.121453	0.155126		117.8	0.034463	0.148642	0.282985	0.340145		117.8	0.0464732	0.113638	0.283923	0.341181		117.8	0.0218206	0.0479024	0.316004	0.37284
		118	0.244027	0.213692	-0.013549	-0.0654485		118	-0.0212037	-0.0030919	0.0365966	0.0695589		118	-0.0009415	0.0658194	0.121542	0.155294		118	0.0343496	0.14874	0.283409	0.340111		118	0.0468036	0.113932	0.283442	0.341166		118	0.0220795	0.0476552	0.315896	0.372683
		118.2	0.244143	0.213531	-0.0131194	-0.0663155		118.2	-0.0212852	-0.0030523	0.0365469	0.0702207		118.2	-0.000644	0.0655774	0.121417	0.15571		118.2	0.0341069	0.148969	0.283286	0.340573		118.2	0.0473046	0.114449	0.28378	0.341289		118.2	0.0217518	0.0476642	0.315823	0.372565
		118.4	0.244142	0.213638	-0.0126928	-0.0663946		118.4	-0.0212189	-0.0030649	0.0367511	0.070294		118.4	-0.0004535	0.0656772	0.121387	0.156108		118.4	0.033715	0.149108	0.283125	0.340847		118.4	0.0473027	0.114467	0.284542	0.341131		118.4	0.0214152	0.0475125	0.315847	0.372662
		118.6	0.243966	0.213686	-0.0127074	-0.0663062		118.6	-0.0214673	-0.0034269	0.0369987	0.0703329		118.6	-0.0001646	0.06615	0.121467	0.156282		118.6	0.0335162	0.149759	0.283122	0.340672		118.6	0.0471977	0.114134	0.284816	0.340995		118.6	0.0211998	0.0474607	0.315653	0.372937
		118.8	0.243932	0.213662	-0.0129102	-0.066318		118.8	-0.0211142	-0.0036437	0.0369396	0.0705053		118.8	-6.254e-05	0.0663641	0.12119	0.15635		118.8	0.032965	0.150013	0.283213	0.340612		118.8	0.0479275	0.114057	0.284867	0.341448		118.8	0.0213254	0.0475386	0.315605	0.372811
		119	0.244019	0.213472	-0.0129945	-0.0662959		119	-0.0207955	-0.003682	0.0372021	0.070625		119	0.00015264	0.0660682	0.12137	0.156039		119	0.0330946	0.150199	0.283277	0.340719		119	0.0483833	0.113676	0.285255	0.341563		119	0.021249	0.0479195	0.316043	0.372766
		119.2	0.244152	0.213535	-0.0127471	-0.0661771		119.2	-0.0203293	-0.0037819	0.0372836	0.070405		119.2	0.00030611	0.0660265	0.121546	0.156012		119.2	0.0326676	0.150301	0.283568	0.340322		119.2	0.0487397	0.113349	0.285578	0.341585		119.2	0.0209386	0.0478821	0.316216	0.372735
		119.4	0.244	0.213983	-0.0130334	-0.0659191		119.4	-0.020321	-0.0039752	0.0371603	0.0701069		119.4	0.00093376	0.0660753	0.121543	0.15581		119.4	0.0326505	0.15055	0.283371	0.339833		119.4	0.0486565	0.113394	0.285788	0.341764		119.4	0.0207821	0.047721	0.316079	0.372767
		119.6	0.24427	0.21409	-0.0129842	-0.0657191		119.6	-0.0205259	-0.0042326	0.037089	0.0698195		119.6	0.00090358	0.0663541	0.1216	0.155707		119.6	0.0330463	0.150646	0.28355	0.339719		119.6	0.0486783	0.113335	0.285819	0.341671		119.6	0.0205257	0.047651	0.315845	0.372863
		119.8	0.244604	0.214179	-0.0131789	-0.0659475		119.8	-0.0201267	-0.0042678	0.0370416	0.0697427		119.8	0.00092933	0.0665913	0.12188	0.155702		119.8	0.0330003	0.150606	0.284117	0.339625		119.8	0.0483486	0.113441	0.286095	0.341911		119.8	0.020088	0.0480005	0.315823	0.373095
		120	0.244662	0.214355	-0.0135969	-0.0655609		120	-0.0201156	-0.0039296	0.0368339	0.0696124		120	0.00096642	0.0662728	0.122115	0.155239		120	0.0328926	0.150791	0.283984	0.339593		120	0.048178	0.112714	0.286152	0.342148		120	0.0198582	0.048026	0.316122	0.373042
		120.2	0.244552	0.21426	-0.0135588	-0.0650107		120.2	-0.0201645	-0.0039293	0.0364563	0.0701282		120.2	0.00111527	0.066038	0.121911	0.155267		120.2	0.0330201	0.150822	0.283612	0.339829		120.2	0.0480261	0.112893	0.285922	0.342125		120.2	0.0197416	0.04819	0.316585	0.373407
		120.4	0.244866	0.214096	-0.0136309	-0.0655131		120.4	-0.0202014	-0.0037246	0.0364166	0.0700266		120.4	0.00094744	0.0661557	0.121617	0.155261		120.4	0.0328587	0.151124	0.28339	0.339666		120.4	0.048047	0.112899	0.285779	0.342355		120.4	0.0198624	0.0485636	0.316868	0.373418
		120.6	0.244601	0.214304	-0.0138795	-0.0655829		120.6	-0.0201833	-0.0033948	0.0361975	0.0698761		120.6	0.00097168	0.0658734	0.121567	0.15484		120.6	0.0329079	0.151079	0.283659	0.339961		120.6	0.0475815	0.112798	0.285754	0.342563		120.6	0.0197645	0.0484707	0.31695	0.373663
		120.8	0.244462	0.21417	-0.0140467	-0.0649958		120.8	-0.0201959	-0.0033055	0.0360075	0.0696414		120.8	0.00132589	0.0660214	0.121289	0.155069		120.8	0.0330467	0.15088	0.283479	0.339768		120.8	0.0475469	0.113232	0.285971	0.342933		120.8	0.0199476	0.0481669	0.317134	0.374349
		121	0.244859	0.214039	-0.0138477	-0.0652581		121	-0.0201416	-0.0034301	0.0358488	0.0694722		121	0.00161517	0.0665058	0.121871	0.155088		121	0.0333803	0.150255	0.28349	0.339687		121	0.0474244	0.113713	0.285949	0.343163		121	0.0200238	0.0483462	0.317055	0.375009
		121.2	0.245007	0.213715	-0.0140384	-0.0650627		121.2	-0.0201504	-0.0031739	0.0356626	0.0695477		121.2	0.00136553	0.0661869	0.121904	0.15538		121.2	0.0330471	0.150319	0.283551	0.339806		121.2	0.0466655	0.113845	0.285872	0.343175		121.2	0.0199772	0.0484759	0.317428	0.374871
		121.4	0.244775	0.213869	-0.0137337	-0.0653947		121.4	-0.0204349	-0.0029333	0.0355993	0.0695787		121.4	0.0011778	0.0661258	0.121887	0.155384		121.4	0.0330243	0.150117	0.283572	0.340312		121.4	0.0461908	0.113777	0.285645	0.343208		121.4	0.0202891	0.0482383	0.317623	0.375048
		121.6	0.244968	0.213768	-0.0137831	-0.0652241		121.6	-0.0203172	-0.0025659	0.0356421	0.0694285		121.6	0.00088483	0.0657358	0.121852	0.15563		121.6	0.032707	0.149836	0.283655	0.341063		121.6	0.0455973	0.114241	0.285547	0.342634		121.6	0.019988	0.0483242	0.317833	0.375259
		121.8	0.245089	0.21333	-0.0140182	-0.0650252		121.8	-0.0204711	-0.0025272	0.0356821	0.0696463		121.8	0.00043382	0.065549	0.122205	0.155825		121.8	0.0327828	0.149836	0.284055	0.341103		121.8	0.0456812	0.114433	0.285465	0.34247		121.8	0.0192604	0.0483476	0.318089	0.375763
		122	0.244903	0.213237	-0.0139442	-0.0655155		122	-0.0203051	-0.0027737	0.0354951	0.0696954		122	0.000546	0.0656237	0.122693	0.15634		122	0.0326049	0.150037	0.284353	0.341547		122	0.0458776	0.114825	0.28585	0.342385		122	0.0193729	0.0485384	0.318074	0.37548
		122.2	0.244776	0.21301	-0.0139506	-0.0661977		122.2	-0.0200014	-0.0023698	0.0355069	0.0699274		122.2	0.00105936	0.0655619	0.122781	0.157169		122.2	0.0321903	0.150077	0.284055	0.341741		122.2	0.0459138	0.114871	0.286056	0.342459		122.2	0.0190028	0.0488043	0.318026	0.375286
		122.4	0.244385	0.212926	-0.0138547	-0.0659874		122.4	-0.0195574	-0.0018958	0.0358375	0.0698947		122.4	0.0012201	0.0659553	0.122721	0.157837		122.4	0.0321012	0.149858	0.284302	0.341611		122.4	0.0461646	0.114681	0.286108	0.3428		122.4	0.0189511	0.0487611	0.317877	0.375343
		122.6	0.244279	0.212448	-0.0137201	-0.0662361		122.6	-0.0195695	-0.0019832	0.036049	0.0703734		122.6	0.0013022	0.0660803	0.123032	0.157769		122.6	0.0324071	0.149812	0.28475	0.341422		122.6	0.0465632	0.114734	0.28575	0.342703		122.6	0.0191393	0.0490878	0.317899	0.374628
		122.8	0.243888	0.212397	-0.0138291	-0.0663526		122.8	-0.0191299	-0.0019932	0.036167	0.0706101		122.8	0.00150469	0.0659705	0.12285	0.157748		122.8	0.0322343	0.149404	0.284983	0.341364		122.8	0.0470324	0.114566	0.285737	0.343133		122.8	0.0192405	0.0494206	0.317725	0.374283
		123	0.244145	0.21225	-0.0135661	-0.0663089		123	-0.018889	-0.0019547	0.0365	0.0704442		123	0.00183477	0.0659667	0.123118	0.157594		123	0.0327067	0.149452	0.28476	0.341324		123	0.0472564	0.114235	0.285768	0.343347		123	0.0194109	0.0496836	0.317633	0.373645
		123.2	0.244325	0.212343	-0.0138768	-0.0663458		123.2	-0.0187867	-0.0021453	0.0367035	0.0702065		123.2	0.00191285	0.0662082	0.122629	0.15752		123.2	0.0328556	0.149368	0.284595	0.340945		123.2	0.0474239	0.114173	0.285727	0.34337		123.2	0.0196026	0.0494916	0.317484	0.373534
		123.4	0.244101	0.212861	-0.0140058	-0.066613		123.4	-0.0191248	-0.0022799	0.0370094	0.0702243		123.4	0.00201823	0.0664764	0.122536	0.15732		123.4	0.0332479	0.149364	0.284266	0.34118		123.4	0.0474327	0.114488	0.285655	0.343081		123.4	0.0199658	0.0494041	0.317534	0.373208
		123.6	0.24415	0.212794	-0.0137673	-0.0667244		123.6	-0.0194576	-0.0022878	0.037268	0.0704107		123.6	0.00181588	0.0665256	0.122288	0.157347		123.6	0.0341504	0.149299	0.284077	0.341151		123.6	0.0474353	0.11436	0.285645	0.342993		123.6	0.0203495	0.0494427	0.317785	0.373107
		123.8	0.244157	0.213037	-0.013681	-0.0670135		123.8	-0.0197115	-0.002044	0.037145	0.0705754		123.8	0.00152954	0.066438	0.122362	0.157101		123.8	0.0344016	0.149352	0.284404	0.341254		123.8	0.0477402	0.114141	0.285314	0.343556		123.8	0.0204418	0.0495813	0.317869	0.373043
		124	0.244183	0.212863	-0.013804	-0.0669152		124	-0.0201862	-0.0020507	0.0370489	0.0705604		124	0.00122916	0.0658555	0.122418	0.156831		124	0.0344185	0.149525	0.283931	0.341301		124	0.0478862	0.113597	0.285291	0.343307		124	0.0212434	0.0496695	0.31836	0.373011
		124.2	0.24435	0.212596	-0.0138407	-0.0670045		124.2	-0.0203572	-0.0023326	0.0369454	0.0707444		124.2	0.00148656	0.0657952	0.122036	0.156737		124.2	0.0349883	0.149494	0.283908	0.341524		124.2	0.047876	0.113643	0.285281	0.343368		124.2	0.0215389	0.0495315	0.318549	0.373029
		124.4	0.24466	0.212828	-0.0142953	-0.0673708		124.4	-0.0204206	-0.0023616	0.0371691	0.070249		124.4	0.00132162	0.065697	0.121692	0.155946		124.4	0.0347089	0.149649	0.283807	0.341665		124.4	0.0480362	0.113934	0.28531	0.343075		124.4	0.0214811	0.049221	0.318801	0.373239
		124.6	0.244534	0.213219	-0.0142551	-0.0671658		124.6	-0.0207291	-0.0025372	0.0371512	0.0705127		124.6	0.00142456	0.0655559	0.121548	0.1555		124.6	0.0348331	0.149627	0.283828	0.341969		124.6	0.0477547	0.114192	0.285725	0.342754		124.6	0.0214209	0.048605	0.318675	0.373899
		124.8	0.244622	0.212916	-0.0145282	-0.0667674		124.8	-0.020785	-0.0023715	0.0372007	0.070532		124.8	0.00125003	0.0655432	0.12156	0.155058		124.8	0.0345984	0.149781	0.284093	0.342262		124.8	0.0480824	0.114191	0.286007	0.342721		124.8	0.0216689	0.0484652	0.319386	0.374619
		125	0.244739	0.212965	-0.0146191	-0.0670809		125	-0.0210638	-0.0022868	0.0369913	0.0706694		125	0.00087259	0.0652639	0.12149	0.154554		125	0.0341906	0.14972	0.284338	0.342208		125	0.0484694	0.11441	0.286184	0.34226		125	0.0213565	0.0483622	0.319664	0.374972
		125.2	0.244941	0.213011	-0.0148917	-0.0670228		125.2	-0.0207026	-0.0022581	0.0372014	0.0710084		125.2	0.00051985	0.0651381	0.121411	0.154838		125.2	0.0336323	0.149659	0.284611	0.342102		125.2	0.0476499	0.114132	0.286116	0.342387		125.2	0.0213761	0.048506	0.320195	0.374671
		125.4	0.244994	0.213465	-0.0151259	-0.0668042		125.4	-0.0206366	-0.0022998	0.0370931	0.0708704		125.4	5.387e-05	0.0652446	0.121383	0.154889		125.4	0.0338169	0.149608	0.284952	0.342246		125.4	0.0477607	0.114091	0.286199	0.342074		125.4	0.0210891	0.0481971	0.320444	0.374791
		125.6	0.24523	0.213292	-0.0151543	-0.0666096		125.6	-0.0200916	-0.0020134	0.0367747	0.0705807		125.6	7.308e-05	0.0652085	0.121564	0.155236		125.6	0.0337729	0.149398	0.28519	0.341988		125.6	0.0480087	0.114141	0.286465	0.341671		125.6	0.0206027	0.0488758	0.320895	0.374961
		125.8	0.245329	0.213731	-0.0154575	-0.0669334		125.8	-0.0199396	-0.0018928	0.0366475	0.0705617		125.8	5.638e-05	0.0656314	0.12173	0.155226		125.8	0.0333576	0.149659	0.285436	0.342095		125.8	0.048508	0.114131	0.286772	0.342049		125.8	0.0200619	0.0492007	0.3211	0.37528
		126	0.245362	0.21399	-0.015422	-0.0669211		126	-0.0197764	-0.0019997	0.0363784	0.0701788		126	0.00021703	0.0660202	0.122379	0.15584		126	0.0331081	0.15002	0.28537	0.342379		126	0.04873	0.113981	0.287033	0.342186		126	0.0202465	0.0494106	0.321133	0.374778
		126.2	0.245481	0.213993	-0.0152592	-0.0669174		126.2	-0.0193219	-0.0019276	0.0364293	0.0702928		126.2	5.079e-05	0.0659522	0.122046	0.156152		126.2	0.0327816	0.149935	0.285122	0.342089		126.2	0.048804	0.114314	0.286723	0.342559		126.2	0.0197647	0.0496977	0.321223	0.374875
		126.4	0.245485	0.214448	-0.0151264	-0.0667227		126.4	-0.019305	-0.0019136	0.0364716	0.0705651		126.4	-1.769e-05	0.0661358	0.122058	0.156437		126.4	0.0328404	0.149718	0.285449	0.34249		126.4	0.0492433	0.114124	0.286764	0.342781		126.4	0.0195331	0.0495727	0.320971	0.375277
		126.6	0.245427	0.214473	-0.0153066	-0.0668163		126.6	-0.019007	-0.0019768	0.0366146	0.0709374		126.6	0.00029371	0.0660639	0.122363	0.156828		126.6	0.0327617	0.149596	0.285582	0.342614		126.6	0.0492291	0.11437	0.286955	0.343306		126.6	0.0195777	0.050073	0.321005	0.374977
		126.8	0.244911	0.215136	-0.0152732	-0.0664061		126.8	-0.0185052	-0.0020974	0.0368616	0.070633		126.8	0.00059369	0.0662107	0.1226	0.157155		126.8	0.032692	0.149484	0.285511	0.342526		126.8	0.0492775	0.114237	0.28701	0.344089		126.8	0.0195846	0.0501321	0.320969	0.37525
		127	0.245225	0.215043	-0.0149955	-0.0668168		127	-0.0182116	-0.002131	0.0368406	0.070796		127	0.00055522	0.0663697	0.122686	0.157743		127	0.0332148	0.149711	0.285283	0.342606		127	0.0495333	0.114291	0.287137	0.344482		127	0.0199135	0.0502546	0.321005	0.375074
		127.2	0.244952	0.215252	-0.0155383	-0.0669319		127.2	-0.0186663	-0.0026048	0.0369435	0.0711331		127.2	0.00051471	0.0662057	0.122821	0.158038		127.2	0.0332589	0.149789	0.285298	0.342985		127.2	0.0496004	0.114624	0.287028	0.344592		127.2	0.0199256	0.050297	0.321192	0.375287
		127.4	0.244891	0.215397	-0.0155306	-0.0673193		127.4	-0.0188744	-0.0023216	0.0372649	0.0714158		127.4	0.00033686	0.0659867	0.1231	0.158505		127.4	0.033638	0.149955	0.285508	0.343259		127.4	0.0497183	0.114778	0.287108	0.345025		127.4	0.020059	0.0502333	0.321052	0.374998
		127.6	0.24495	0.215306	-0.0155984	-0.0673072		127.6	-0.0188616	-0.0024202	0.037093	0.0711971		127.6	5.8e-07	0.0657987	0.123282	0.159077		127.6	0.0337468	0.15037	0.285677	0.343431		127.6	0.0494337	0.114528	0.287142	0.345419		127.6	0.0204516	0.050341	0.320679	0.375328
		127.8	0.244855	0.215306	-0.0155215	-0.0677504		127.8	-0.0189706	-0.0022801	0.0370752	0.0713701		127.8	-0.0001058	0.065533	0.123569	0.158915		127.8	0.0338097	0.15079	0.285836	0.343837		127.8	0.0494239	0.114711	0.286887	0.345913		127.8	0.0207482	0.0502153	0.320273	0.375541
		128	0.245228	0.215122	-0.0154983	-0.0677098		128	-0.0195169	-0.0025969	0.037439	0.0715645		128	-0.0003861	0.0652841	0.123508	0.159068		128	0.0342847	0.150507	0.285557	0.344136		128	0.0492869	0.11471	0.286891	0.346		128	0.0209089	0.0500511	0.320415	0.375802
		128.2	0.245252	0.215382	-0.0153648	-0.067912		128.2	-0.0198984	-0.0027745	0.037735	0.0717429		128.2	-0.0001809	0.0654965	0.1233	0.158871		128.2	0.0347689	0.150581	0.285512	0.344565		128.2	0.0489879	0.114298	0.286902	0.346021		128.2	0.0208482	0.0497306	0.320515	0.375885
		128.4	0.245267	0.214921	-0.015467	-0.0677801		128.4	-0.0198901	-0.00246	0.0376622	0.0716374		128.4	-8.916e-05	0.0654681	0.123231	0.158103		128.4	0.0349454	0.151114	0.285434	0.344538		128.4	0.0493871	0.114533	0.286963	0.345958		128.4	0.0209832	0.0496351	0.32046	0.376266
		128.6	0.245297	0.21471	-0.0153814	-0.0677066		128.6	-0.0202148	-0.0023354	0.0376862	0.0722664		128.6	-0.0001608	0.0657203	0.123079	0.15743		128.6	0.0354756	0.151282	0.285586	0.344107		128.6	0.0487886	0.114121	0.287106	0.346008		128.6	0.0208785	0.0496516	0.320746	0.376316
		128.8	0.244998	0.214412	-0.0156761	-0.067718		128.8	-0.0198714	-0.0025272	0.0374567	0.0718773		128.8	-0.0003477	0.0658353	0.122828	0.156669		128.8	0.0354434	0.151146	0.285697	0.343542		128.8	0.0490692	0.114194	0.287054	0.345878		128.8	0.0209128	0.0496988	0.320948	0.376277
		129	0.245133	0.214398	-0.0154801	-0.0677324		129	-0.0196169	-0.002831	0.0374651	0.0717754		129	-0.000338	0.0657537	0.122485	0.156526		129	0.0353898	0.150904	0.285474	0.342898		129	0.0488385	0.114354	0.28708	0.346154		129	0.0208751	0.049558	0.320783	0.376278
		129.2	0.24555	0.214667	-0.0155273	-0.0676964		129.2	-0.0193807	-0.0027678	0.037546	0.0713611		129.2	-0.0003519	0.0659689	0.122513	0.156445		129.2	0.0356309	0.150389	0.285763	0.342538		129.2	0.0484098	0.114348	0.287266	0.346345		129.2	0.0211133	0.0497481	0.320764	0.376125
		129.4	0.245772	0.214769	-0.0156172	-0.067529		129.4	-0.0193909	-0.0027596	0.0370726	0.0708901		129.4	-0.0002232	0.0662103	0.12275	0.156324		129.4	0.0358845	0.150406	0.285983	0.342217		129.4	0.0485119	0.114454	0.28765	0.346047		129.4	0.020792	0.0497422	0.320924	0.375981
		129.6	0.246143	0.214296	-0.0154544	-0.0672739		129.6	-0.0191495	-0.0028006	0.0369412	0.0706455		129.6	0.00032155	0.0665279	0.122598	0.156386		129.6	0.0351698	0.150336	0.285665	0.341914		129.6	0.0486415	0.114547	0.287969	0.346045		129.6	0.0208298	0.0500746	0.320682	0.375788
		129.8	0.246311	0.214829	-0.0157209	-0.0674954		129.8	-0.0189711	-0.0024575	0.0368699	0.0704122		129.8	-8.876e-05	0.0667579	0.122354	0.156217		129.8	0.0348088	0.15035	0.285379	0.342361		129.8	0.0487861	0.114663	0.288065	0.345858		129.8	0.0207418	0.0500295	0.320599	0.376253
		130	0.246228	0.214779	-0.0156014	-0.0670432		130	-0.0194267	-0.0026746	0.0367415	0.0707044		130	0.00019824	0.0667281	0.122533	0.156231		130	0.0350733	0.150603	0.285461	0.342447		130	0.0488246	0.114773	0.288001	0.345462		130	0.0209287	0.0498613	0.320569	0.375977
		130.2	0.246486	0.214982	-0.01557	-0.0666962		130.2	-0.0192808	-0.002737	0.0366795	0.0709314		130.2	-7.585e-05	0.0670763	0.121942	0.15591		130.2	0.0346773	0.15054	0.285101	0.342133		130.2	0.0488432	0.115137	0.287784	0.345206		130.2	0.0204516	0.0497048	0.320386	0.376226
		130.4	0.24652	0.215259	-0.0155115	-0.066716		130.4	-0.0196041	-0.0025202	0.0368128	0.070708		130.4	-3.107e-05	0.067417	0.122323	0.156191		130.4	0.0345277	0.150612	0.285124	0.342526		130.4	0.0490605	0.115195	0.287768	0.345397		130.4	0.0203884	0.0496254	0.320211	0.376603
		130.6	0.246213	0.21485	-0.0150488	-0.0669604		130.6	-0.0194082	-0.0019992	0.0369696	0.0708141		130.6	0.00037447	0.0674026	0.122669	0.156088		130.6	0.0339412	0.150778	0.285069	0.342287		130.6	0.0488567	0.115406	0.287629	0.345674		130.6	0.0202369	0.0497025	0.320587	0.377014
		130.8	0.246307	0.215169	-0.0148199	-0.0666844		130.8	-0.0194182	-0.0019802	0.0369955	0.0705896		130.8	0.00052967	0.06764	0.122658	0.156084		130.8	0.033816	0.150833	0.285264	0.34254		130.8	0.0489008	0.11547	0.287608	0.345748		130.8	0.0198088	0.0496726	0.320688	0.376845
		131	0.246419	0.214869	-0.014712	-0.0669187		131	-0.0196077	-0.0020615	0.0371509	0.0710745		131	0.00056899	0.0677934	0.122701	0.156208		131	0.033618	0.151216	0.285517	0.342887		131	0.0496424	0.115617	0.287732	0.345928		131	0.0197778	0.0500194	0.320611	0.376577
		131.2	0.24639	0.214776	-0.0148873	-0.0672932		131.2	-0.0200959	-0.0022422	0.0372421	0.0712814		131.2	0.00027304	0.067671	0.122993	0.15628		131.2	0.0329219	0.151186	0.285684	0.343421		131.2	0.0495871	0.115778	0.287654	0.345915		131.2	0.0197888	0.0501753	0.320882	0.37663
		131.4	0.246831	0.214606	-0.0149522	-0.0671095		131.4	-0.0198052	-0.0018382	0.0372287	0.071198		131.4	-0.0001785	0.0675615	0.123011	0.156502		131.4	0.0330517	0.151467	0.285733	0.343424		131.4	0.0500543	0.11568	0.287708	0.345832		131.4	0.0199613	0.0499009	0.320699	0.376672
		131.6	0.247194	0.214795	-0.0149708	-0.0670478		131.6	-0.0198135	-0.0018996	0.0371433	0.0711349		131.6	-0.000422	0.0677267	0.123351	0.156556		131.6	0.0330786	0.151892	0.285779	0.343714		131.6	0.0497088	0.115748	0.287511	0.345919		131.6	0.020058	0.0497701	0.321009	0.377406
		131.8	0.24741	0.214774	-0.0147229	-0.0670588		131.8	-0.0201434	-0.001949	0.0376288	0.0718207		131.8	-0.0001701	0.0676082	0.12331	0.156542		131.8	0.0332325	0.152033	0.285747	0.343988		131.8	0.0497874	0.116007	0.287126	0.346203		131.8	0.0205036	0.0495163	0.321266	0.377672
		132	0.247349	0.214658	-0.0142701	-0.0668514		132	-0.0202255	-0.001865	0.0382186	0.0722578		132	-0.0004348	0.0674022	0.123295	0.156415		132	0.0332835	0.151858	0.285692	0.34402		132	0.0500883	0.115843	0.287062	0.346447		132	0.0203742	0.0490763	0.321724	0.377786
		132.2	0.247361	0.214576	-0.0141486	-0.0673795		132.2	-0.0201498	-0.0015902	0.0381215	0.072404		132.2	-0.000257	0.0673838	0.123325	0.156083		132.2	0.0334533	0.152142	0.285422	0.344168		132.2	0.0501874	0.115517	0.28766	0.346783		132.2	0.0209126	0.049139	0.322144	0.377398
		132.4	0.2469	0.214361	-0.0141621	-0.0676634		132.4	-0.0198464	-0.0011204	0.0381657	0.0728549		132.4	-0.0002996	0.0671994	0.123161	0.155605		132.4	0.0338667	0.152438	0.285628	0.343873		132.4	0.050523	0.115811	0.287855	0.347268		132.4	0.0207666	0.0488164	0.3225	0.37734
		132.6	0.24696	0.214588	-0.0142734	-0.0681376		132.6	-0.0195996	-0.0014524	0.0381391	0.0729736		132.6	-0.0004976	0.0671581	0.123008	0.15538		132.6	0.0341272	0.1522	0.285998	0.343609		132.6	0.0502147	0.115761	0.287973	0.347826		132.6	0.0203749	0.0485863	0.322816	0.377375
		132.8	0.246817	0.214412	-0.0141149	-0.0685448		132.8	-0.0195699	-0.0019941	0.0377071	0.0726834		132.8	-0.000445	0.0671386	0.123106	0.155595		132.8	0.0341402	0.151932	0.285902	0.343524		132.8	0.050299	0.116051	0.288416	0.348203		132.8	0.0206502	0.0487832	0.322816	0.377634
		133	0.246755	0.214777	-0.0139404	-0.0680873		133	-0.0197978	-0.0020247	0.0377212	0.0725381		133	-0.0001307	0.066823	0.123067	0.156052		133	0.0341121	0.151804	0.286209	0.3436		133	0.0500565	0.115877	0.288809	0.348711		133	0.0211927	0.0487587	0.322536	0.377924
		133.2	0.246577	0.214903	-0.0140176	-0.0680542		133.2	-0.0200155	-0.0020556	0.0374187	0.0720424		133.2	3.124e-05	0.0667835	0.122879	0.156239		133.2	0.0342962	0.151566	0.286539	0.343294		133.2	0.0501036	0.115797	0.289196	0.34826		133.2	0.0214314	0.0488894	0.322598	0.378153
		133.4	0.246111	0.21456	-0.0145653	-0.068231		133.4	-0.0199911	-0.002543	0.0371937	0.0718303		133.4	7.082e-05	0.0669597	0.123001	0.156736		133.4	0.0348574	0.151595	0.286606	0.342905		133.4	0.0498437	0.115603	0.289226	0.348353		133.4	0.0215993	0.0490104	0.322385	0.378112
		133.6	0.24585	0.2146	-0.01533	-0.0683018		133.6	-0.0197242	-0.0024783	0.0370206	0.0714491		133.6	0.00079036	0.0667559	0.122443	0.157539		133.6	0.0349719	0.15139	0.2866	0.342877		133.6	0.0502563	0.115755	0.289126	0.348286		133.6	0.0217751	0.0486836	0.322223	0.378281
		133.8	0.245544	0.215239	-0.0155649	-0.0680674		133.8	-0.0196554	-0.0022539	0.0365795	0.0709498		133.8	0.00066735	0.0667229	0.121994	0.157752		133.8	0.03562	0.151196	0.286702	0.343183		133.8	0.0502898	0.115475	0.289105	0.348244		133.8	0.0214747	0.0486722	0.322104	0.378673
		134	0.245374	0.215017	-0.0153564	-0.0679725		134	-0.0203267	-0.0021344	0.0365339	0.0708782		134	0.00116039	0.0666272	0.122241	0.157772		134	0.035776	0.151114	0.286799	0.343299		134	0.0500238	0.115297	0.289122	0.348331		134	0.0209265	0.0484534	0.321984	0.378389
		134.2	0.245115	0.21497	-0.015348	-0.0679727		134.2	-0.0201575	-0.002236	0.0365179	0.0702562		134.2	0.00097629	0.0669807	0.122024	0.157758		134.2	0.0356076	0.150704	0.286467	0.343184		134.2	0.049702	0.115022	0.288946	0.348338		134.2	0.0203813	0.0485593	0.321701	0.378667
		134.4	0.244806	0.214744	-0.0152283	-0.0684626		134.4	-0.0202698	-0.0018368	0.0368042	0.0697856		134.4	0.00119882	0.0666435	0.122698	0.158236		134.4	0.035659	0.150738	0.286494	0.343283		134.4	0.049783	0.115267	0.288948	0.348492		134.4	0.0201689	0.048953	0.321581	0.378659
		134.6	0.244597	0.214469	-0.015306	-0.0683688		134.6	-0.0199654	-0.0021293	0.0369276	0.0698339		134.6	0.00160248	0.0665991	0.122294	0.158317		134.6	0.0358285	0.150693	0.286751	0.343517		134.6	0.0498586	0.115194	0.289124	0.348062		134.6	0.0193619	0.0492025	0.321476	0.379051
		134.8	0.244883	0.214573	-0.015574	-0.0682209		134.8	-0.0197838	-0.0022798	0.0370173	0.0698311		134.8	0.00146011	0.0667591	0.122209	0.158556		134.8	0.035831	0.150594	0.287018	0.343776		134.8	0.0503068	0.115243	0.28893	0.347732		134.8	0.0189003	0.0490583	0.321287	0.378498
		135	0.244735	0.214658	-0.0155938	-0.0683278		135	-0.0199925	-0.0023379	0.0370588	0.0698875		135	0.00139779	0.0665263	0.122416	0.158567		135	0.0357759	0.151072	0.286935	0.344176		135	0.0505872	0.11503	0.288721	0.34746		135	0.0192483	0.0486115	0.321003	0.378311
		135.2	0.24505	0.21493	-0.0158629	-0.0684873		135.2	-0.0202732	-0.002239	0.0370306	0.0699484		135.2	0.00116533	0.0666055	0.122621	0.158601		135.2	0.0355113	0.151254	0.287159	0.343995		135.2	0.0503552	0.115251	0.288614	0.346981		135.2	0.0193243	0.0487795	0.321236	0.378575
		135.4	0.24523	0.214879	-0.0158566	-0.0678479		135.4	-0.019651	-0.0023293	0.0372032	0.0700117		135.4	0.00117414	0.0665135	0.122641	0.158589		135.4	0.0357161	0.151352	0.28713	0.343841		135.4	0.050494	0.115352	0.288361	0.347171		135.4	0.0190727	0.0484765	0.321003	0.378568
		135.6	0.245271	0.215043	-0.0158663	-0.0678884		135.6	-0.0191533	-0.0023034	0.0373492	0.0705107		135.6	0.00125172	0.0666849	0.123024	0.158597		135.6	0.0355193	0.151646	0.28743	0.343811		135.6	0.0501002	0.115606	0.28835	0.347485		135.6	0.0188941	0.0486486	0.320984	0.378353
		135.8	0.245032	0.215021	-0.0153752	-0.0676988		135.8	-0.019269	-0.0024946	0.0376596	0.0711811		135.8	0.00126953	0.066714	0.123406	0.158439		135.8	0.0354771	0.151527	0.287338	0.343816		135.8	0.0504255	0.115855	0.287953	0.347504		135.8	0.0189008	0.0487532	0.32076	0.378012
		136	0.245061	0.215038	-0.0151323	-0.067668		136	-0.0193869	-0.0021835	0.0380724	0.0712061		136	0.00084151	0.0663672	0.123447	0.158023		136	0.0351909	0.151717	0.287108	0.343483		136	0.0506323	0.116014	0.288036	0.347598		136	0.0189887	0.0486405	0.320939	0.377815
		136.2	0.245309	0.214991	-0.0152738	-0.0681351		136.2	-0.0191591	-0.001933	0.0378586	0.0715635		136.2	0.00075857	0.0663096	0.123388	0.157834		136.2	0.0353131	0.151786	0.287075	0.343457		136.2	0.0508858	0.116187	0.288165	0.347975		136.2	0.0189701	0.048653	0.320951	0.377752
		136.4	0.245382	0.215198	-0.0151444	-0.0679992		136.4	-0.0188695	-0.0019712	0.0378732	0.0718322		136.4	0.00040927	0.0663327	0.123548	0.157739		136.4	0.0352872	0.152189	0.28751	0.343606		136.4	0.0510188	0.116766	0.287859	0.347699		136.4	0.0191119	0.0485816	0.321291	0.377521
		136.6	0.245722	0.215217	-0.015083	-0.0679738		136.6	-0.019081	-0.0023732	0.0379606	0.0718646		136.6	0.00027428	0.0668132	0.123436	0.157728		136.6	0.0346635	0.152629	0.287478	0.343587		136.6	0.0510877	0.116895	0.287967	0.347946		136.6	0.0191897	0.0486832	0.321283	0.377525
		136.8	0.246005	0.215126	-0.0148142	-0.0681773		136.8	-0.0193369	-0.0024319	0.0376639	0.0720645		136.8	0.00016543	0.0668824	0.12324	0.157517		136.8	0.03494	0.152875	0.287408	0.343615		136.8	0.0507958	0.11688	0.288303	0.347904		136.8	0.0197346	0.0488041	0.321223	0.377614
		137	0.246069	0.215474	-0.0149362	-0.0675747		137	-0.0194884	-0.0023736	0.0375082	0.0718703		137	-5.463e-05	0.0669694	0.123043	0.157701		137	0.0348464	0.152894	0.287376	0.343494		137	0.0510043	0.116859	0.288293	0.347388		137	0.019972	0.0488116	0.321274	0.377521
		137.2	0.246137	0.21543	-0.0154274	-0.0677507		137.2	-0.0194816	-0.0026688	0.0371168	0.0715322		137.2	-0.0004327	0.0667873	0.122916	0.157589		137.2	0.0349829	0.152698	0.287291	0.343184		137.2	0.0509861	0.116676	0.288329	0.347076		137.2	0.0196614	0.0489734	0.321857	0.377653
		137.4	0.246289	0.215369	-0.0159383	-0.0678732		137.4	-0.0196376	-0.0024774	0.0369466	0.0713407		137.4	-0.0006311	0.06667	0.122754	0.157642		137.4	0.0353056	0.152563	0.287356	0.342869		137.4	0.0508649	0.116827	0.288631	0.347044		137.4	0.019817	0.0491186	0.321933	0.377571
		137.6	0.246562	0.215632	-0.0162373	-0.0681176		137.6	-0.0196413	-0.0023301	0.0369682	0.0709564		137.6	-0.0002336	0.0665142	0.122534	0.157656		137.6	0.0348151	0.152388	0.287022	0.34296		137.6	0.0506977	0.116826	0.289166	0.346791		137.6	0.0195568	0.0490561	0.322332	0.377931
		137.8	0.247105	0.21562	-0.0156606	-0.0677825		137.8	-0.020038	-0.0020843	0.0368216	0.0708041		137.8	-0.0008714	0.0662836	0.122149	0.15739		137.8	0.0346878	0.151927	0.286638	0.342919		137.8	0.0504971	0.116614	0.289701	0.346877		137.8	0.0193443	0.0495557	0.322219	0.378115
		138	0.247372	0.215562	-0.0154916	-0.0677211		138	-0.0201674	-0.0018048	0.0369645	0.0709153		138	-0.0014083	0.0659841	0.1223	0.15744		138	0.0345659	0.151728	0.286312	0.342955		138	0.0502358	0.116495	0.290102	0.346767		138	0.0195065	0.0494882	0.322371	0.378016
		138.2	0.247263	0.215676	-0.0157624	-0.067826		138.2	-0.0198844	-0.0019166	0.0370339	0.0712344		138.2	-0.0012185	0.0659475	0.122361	0.157371		138.2	0.0345309	0.151795	0.286518	0.342868		138.2	0.0500345	0.116542	0.290534	0.346193		138.2	0.0200941	0.0498703	0.322231	0.378373
		138.4	0.247439	0.215584	-0.0158573	-0.0683634		138.4	-0.0198051	-0.001856	0.0372206	0.0712609		138.4	-0.001204	0.0660171	0.122839	0.157785		138.4	0.0345401	0.152172	0.286533	0.34347		138.4	0.0499787	0.116766	0.290651	0.346201		138.4	0.0203629	0.0500267	0.322518	0.378543
		138.6	0.247464	0.215509	-0.0159078	-0.0685045		138.6	-0.0198012	-0.0026167	0.0373596	0.0713772		138.6	-0.0010914	0.0658919	0.122488	0.157655		138.6	0.0344916	0.152203	0.28644	0.343619		138.6	0.050359	0.116418	0.29101	0.34573		138.6	0.0203269	0.0497767	0.322483	0.379167
		138.8	0.247521	0.215655	-0.0156223	-0.0686262		138.8	-0.0199293	-0.0025455	0.037133	0.0713916		138.8	-0.0009671	0.0660431	0.123015	0.15734		138.8	0.0340621	0.152587	0.286542	0.343855		138.8	0.0502712	0.11631	0.290962	0.345901		138.8	0.0205871	0.049628	0.322515	0.378885
		139	0.247649	0.215983	-0.015641	-0.0685069		139	-0.0203161	-0.0022442	0.0369835	0.0714269		139	-0.0007275	0.0659154	0.123157	0.157258		139	0.0338205	0.152795	0.286647	0.344227		139	0.0500676	0.116152	0.291024	0.346285		139	0.0208283	0.0493873	0.322455	0.378889
		139.2	0.247705	0.215804	-0.015502	-0.0687859		139.2	-0.0199582	-0.0024646	0.0369552	0.0714986		139.2	-0.0010128	0.0663921	0.123361	0.157466		139.2	0.0337186	0.152366	0.287114	0.343972		139.2	0.0499686	0.116407	0.29106	0.346645		139.2	0.0206715	0.0498492	0.322741	0.378989
		139.4	0.247505	0.215126	-0.0155339	-0.0684454		139.4	-0.019592	-0.0025844	0.0370132	0.0716118		139.4	-0.000683	0.0662945	0.123583	0.157558		139.4	0.0338339	0.151678	0.287307	0.344153		139.4	0.0498313	0.116535	0.290679	0.347428		139.4	0.0204514	0.0495677	0.322922	0.379056
		139.6	0.247441	0.21567	-0.0155302	-0.068133		139.6	-0.019813	-0.0024139	0.0369103	0.0719531		139.6	-0.0005583	0.066425	0.124136	0.157619		139.6	0.0338239	0.151618	0.287415	0.344272		139.6	0.0500577	0.116477	0.29041	0.347754		139.6	0.0204725	0.0497886	0.3229	0.379133
		139.8	0.247128	0.215568	-0.0157428	-0.0677611		139.8	-0.0203171	-0.0025736	0.0369764	0.0720597		139.8	-0.0003552	0.0663482	0.124529	0.157481		139.8	0.0338119	0.151116	0.287554	0.344258		139.8	0.0500854	0.116431	0.290238	0.348356		139.8	0.020876	0.0500268	0.323151	0.379201
		140	0.247348	0.215884	-0.0159125	-0.0676543		140	-0.0203484	-0.0026576	0.037195	0.0716217		140	-0.0003623	0.065982	0.124421	0.157304		140	0.0334664	0.15139	0.287714	0.34425		140	0.0504038	0.116538	0.290479	0.348556		140	0.0213302	0.0499452	0.323143	0.37917
		140.2	0.247224	0.215962	-0.0154693	-0.0676802		140.2	-0.0200657	-0.0025451	0.0373257	0.0719232		140.2	-0.000321	0.0661732	0.124634	0.157135		140.2	0.0333685	0.151525	0.28805	0.344559		140.2	0.0504462	0.116689	0.290461	0.348923		140.2	0.0213089	0.0499561	0.323301	0.379293
		140.4	0.246932	0.215896	-0.0153642	-0.0677096		140.4	-0.0200584	-0.0024833	0.0371438	0.071499		140.4	-0.0002865	0.0666304	0.125007	0.157261		140.4	0.0337007	0.151993	0.288369	0.345318		140.4	0.0507086	0.116853	0.290457	0.349253		140.4	0.0214098	0.049945	0.3236	0.378727
		140.6	0.246839	0.215964	-0.01546	-0.0673868		140.6	-0.0202976	-0.0024314	0.0371648	0.0713958		140.6	0.00010313	0.0671238	0.124721	0.156773		140.6	0.0336336	0.152034	0.28847	0.345258		140.6	0.0506719	0.116717	0.29005	0.34961		140.6	0.0215104	0.0500322	0.3233	0.378529
		140.8	0.24711	0.215775	-0.015385	-0.0677995		140.8	-0.0202693	-0.002502	0.0367432	0.0713367		140.8	0.00044524	0.0676053	0.125024	0.156449		140.8	0.0341286	0.151829	0.288319	0.345631		140.8	0.0507136	0.116877	0.290195	0.349844		140.8	0.0214309	0.0498101	0.323355	0.378629
		141	0.24731	0.216011	-0.0155922	-0.0680825		141	-0.0200108	-0.0023675	0.0365051	0.0709804		141	0.00052903	0.0676361	0.125185	0.15657		141	0.0342155	0.151699	0.288664	0.345654		141	0.0507568	0.116997	0.290137	0.349669		141	0.0213571	0.0499878	0.323639	0.378463
		141.2	0.247081	0.215874	-0.0155695	-0.0678792		141.2	-0.0201583	-0.0023415	0.0366486	0.0709619		141.2	0.00051173	0.0673523	0.124972	0.156219		141.2	0.034422	0.151661	0.288763	0.3457		141.2	0.0505228	0.11707	0.290359	0.349688		141.2	0.0214887	0.0501299	0.323734	0.378402
		141.4	0.246985	0.215802	-0.0150822	-0.0683734		141.4	-0.0203453	-0.0021612	0.0369107	0.0706758		141.4	0.00038766	0.0675765	0.124987	0.156148		141.4	0.0341937	0.151868	0.288803	0.345853		141.4	0.0503721	0.117575	0.290642	0.349661		141.4	0.0217758	0.0504752	0.323433	0.378272
		141.6	0.247401	0.21572	-0.0150861	-0.0685455		141.6	-0.0200533	-0.0022561	0.0373481	0.0707716		141.6	0.00068073	0.0674554	0.124912	0.156001		141.6	0.0339328	0.15186	0.288424	0.345952		141.6	0.0502556	0.117492	0.290913	0.349624		141.6	0.0216305	0.0504392	0.323454	0.37856
		141.8	0.247612	0.215514	-0.0148515	-0.0679977		141.8	-0.0200027	-0.0017517	0.0372992	0.0708733		141.8	0.00048527	0.0676736	0.124263	0.156392		141.8	0.0339484	0.152029	0.288191	0.345625		141.8	0.0504482	0.117367	0.291082	0.34983		141.8	0.021587	0.0502884	0.323278	0.378361
		142	0.247537	0.215525	-0.0150207	-0.0684559		142	-0.0197616	-0.0017892	0.0373953	0.0709514		142	0.00050152	0.0682633	0.124277	0.156415		142	0.0341092	0.152577	0.288185	0.345521		142	0.0504396	0.117434	0.291095	0.349538		142	0.0220156	0.0502687	0.323365	0.378433
		142.2	0.247209	0.215455	-0.0148591	-0.0696062		142.2	-0.0193238	-0.0016736	0.0377416	0.0710979		142.2	0.00094395	0.0682416	0.124278	0.156572		142.2	0.0337509	0.153061	0.288327	0.345705		142.2	0.050557	0.117542	0.29109	0.349303		142.2	0.0221364	0.0507348	0.323391	0.378798
		142.4	0.247134	0.215242	-0.0146712	-0.0701859		142.4	-0.0198565	-0.0019098	0.037996	0.0710677		142.4	0.00101477	0.0685097	0.123815	0.157041		142.4	0.0336311	0.153115	0.288198	0.3459		142.4	0.0507285	0.117527	0.290989	0.349743		142.4	0.0219552	0.0510681	0.323838	0.37914
		142.6	0.246886	0.215135	-0.0146287	-0.0703427		142.6	-0.0206259	-0.0022074	0.0378547	0.0713045		142.6	0.00135572	0.0682553	0.123732	0.156663		142.6	0.0335956	0.153306	0.288033	0.345334		142.6	0.0510452	0.117319	0.291197	0.349891		142.6	0.0216625	0.0510074	0.323677	0.379335
		142.8	0.246987	0.215005	-0.0150911	-0.0700056		142.8	-0.0206689	-0.001645	0.0378052	0.0715147		142.8	0.00111982	0.068642	0.123732	0.15678		142.8	0.0336317	0.153516	0.287956	0.345602		142.8	0.051356	0.117384	0.291227	0.349906		142.8	0.0213078	0.0511618	0.323492	0.379288
		143	0.247178	0.215202	-0.0151845	-0.0701721		143	-0.0211106	-0.001248	0.0376199	0.0716123		143	0.00069451	0.0684195	0.123464	0.157292		143	0.033863	0.153242	0.287721	0.345587		143	0.0515801	0.117263	0.290973	0.350153		143	0.0209	0.0507507	0.324082	0.379599
		143.2	0.246923	0.215372	-0.0155463	-0.0705641		143.2	-0.0215995	-0.0020616	0.0375157	0.0714354		143.2	3.699e-05	0.0684624	0.123445	0.157343		143.2	0.034112	0.152929	0.287812	0.346011		143.2	0.0522018	0.117201	0.291171	0.34999		143.2	0.0205257	0.0508446	0.324179	0.379987
		143.4	0.247031	0.215637	-0.0159094	-0.0704621		143.4	-0.0222786	-0.0020036	0.0376495	0.071841		143.4	3.94e-05	0.0680992	0.123684	0.157304		143.4	0.0343973	0.152612	0.28763	0.345891		143.4	0.0523034	0.117379	0.291371	0.350068		143.4	0.0205019	0.0510781	0.324416	0.380466
		143.6	0.246859	0.216029	-0.0159148	-0.0700809		143.6	-0.0226604	-0.0024582	0.0372598	0.0721887		143.6	-0.0001962	0.0680195	0.123659	0.157415		143.6	0.0343553	0.152549	0.287525	0.345879		143.6	0.0524139	0.117055	0.291722	0.350211		143.6	0.0208088	0.0512359	0.324166	0.380514
		143.8	0.246742	0.21642	-0.0164911	-0.0703526		143.8	-0.0228017	-0.0025424	0.0372277	0.0719961		143.8	-0.0003262	0.0676908	0.123437	0.157444		143.8	0.0343632	0.152659	0.287534	0.34582		143.8	0.0522389	0.116735	0.292327	0.350484		143.8	0.0208963	0.051517	0.324226	0.37994
		144	0.246853	0.21663	-0.0161982	-0.0705729		144	-0.0225445	-0.0025893	0.0370319	0.0719069		144	-0.0004414	0.0675018	0.123396	0.157738		144	0.0345536	0.153045	0.287373	0.34585		144	0.0522285	0.116702	0.292414	0.350158		144	0.0207242	0.051318	0.324511	0.379967
		144.2	0.246846	0.216684	-0.016071	-0.0703669		144.2	-0.0223613	-0.0026159	0.0367384	0.0719393		144.2	-0.0005926	0.0675965	0.123567	0.157864		144.2	0.0351009	0.153059	0.287465	0.345917		144.2	0.0522123	0.116729	0.292162	0.350156		144.2	0.0207818	0.0512884	0.324598	0.379929
		144.4	0.246562	0.216847	-0.016297	-0.0701813		144.4	-0.0223916	-0.0026307	0.0363256	0.0712821		144.4	-0.0002925	0.067716	0.12379	0.157856		144.4	0.03543	0.15292	0.287887	0.346275		144.4	0.0525517	0.116642	0.29214	0.350302		144.4	0.020599	0.051398	0.324274	0.379461
		144.6	0.247224	0.217065	-0.0162542	-0.0701279		144.6	-0.0219217	-0.0029962	0.0362683	0.0713397		144.6	0.00027396	0.0679032	0.123846	0.157585		144.6	0.0356288	0.152654	0.287889	0.345888		144.6	0.0520931	0.116694	0.292077	0.350149		144.6	0.0208732	0.0513613	0.323911	0.37936
		144.8	0.247395	0.216934	-0.0161625	-0.070612		144.8	-0.0216765	-0.0032056	0.0362623	0.0716369		144.8	0.00029747	0.0675882	0.123939	0.157755		144.8	0.0358661	0.152591	0.287757	0.346297		144.8	0.0515205	0.116741	0.292284	0.350302		144.8	0.0208004	0.0507872	0.324195	0.379782
		145	0.24745	0.216998	-0.016377	-0.0706965		145	-0.0213657	-0.002747	0.0361887	0.0713057		145	-3.946e-05	0.0670456	0.123807	0.158262		145	0.0360502	0.152629	0.288036	0.345922		145	0.0511371	0.116514	0.292143	0.350046		145	0.0205886	0.0510285	0.323775	0.379687
		145.2	0.247658	0.216539	-0.0162993	-0.0703424		145.2	-0.0210805	-0.0031085	0.036555	0.0714864		145.2	-0.0002778	0.0667659	0.123852	0.158484		145.2	0.03614	0.152471	0.287919	0.345641		145.2	0.0509914	0.116816	0.29213	0.349911		145.2	0.0204938	0.0509057	0.323765	0.37978
		145.4	0.248012	0.216387	-0.0162794	-0.0700422		145.4	-0.0208432	-0.0031693	0.0368015	0.0713703		145.4	-0.0004211	0.0669376	0.12406	0.158655		145.4	0.0359029	0.152606	0.287916	0.345731		145.4	0.0511858	0.117239	0.292154	0.350284		145.4	0.0205634	0.0507727	0.32341	0.379759
		145.6	0.248645	0.216262	-0.0163558	-0.0698196		145.6	-0.0203496	-0.0029828	0.0369808	0.0714851		145.6	-0.0001938	0.0669975	0.123868	0.158764		145.6	0.0356609	0.152677	0.28802	0.34588		145.6	0.0512465	0.117438	0.292137	0.350284		145.6	0.020808	0.0503311	0.323034	0.379738
		145.8	0.248452	0.215961	-0.0162625	-0.0698804		145.8	-0.0201472	-0.0028362	0.0370574	0.0714475		145.8	6.56e-06	0.0671891	0.1238	0.158991		145.8	0.0354023	0.152964	0.288035	0.346129		145.8	0.0510471	0.117452	0.292105	0.350446		145.8	0.0206955	0.0503426	0.322981	0.37986
		146	0.248573	0.216079	-0.0159744	-0.0707952		146	-0.0201386	-0.0029068	0.0373305	0.0717098		146	0.00042719	0.0671298	0.124068	0.158749		146	0.0356734	0.153288	0.288454	0.346007		146	0.0512498	0.117511	0.291882	0.350385		146	0.0210707	0.0507149	0.323209	0.379833
		146.2	0.248636	0.21594	-0.0158686	-0.0709163		146.2	-0.0197698	-0.0031845	0.0378294	0.0716928		146.2	0.00075342	0.0668152	0.123871	0.158744		146.2	0.035447	0.153493	0.288456	0.346365		146.2	0.0513593	0.117621	0.291796	0.350848		146.2	0.0213114	0.0510064	0.323478	0.379993
		146.4	0.248879	0.215668	-0.0159689	-0.0707012		146.4	-0.0204522	-0.0036584	0.0382195	0.0721579		146.4	0.0011909	0.0670422	0.123961	0.158539		146.4	0.0353734	0.153656	0.288739	0.346029		146.4	0.0511571	0.117345	0.291792	0.350911		146.4	0.0212757	0.0511087	0.323639	0.380046
		146.6	0.248774	0.215723	-0.0159747	-0.0703499		146.6	-0.0204792	-0.0035313	0.0381434	0.0723907		146.6	0.00159409	0.0667717	0.124186	0.158096		146.6	0.0354868	0.153671	0.288808	0.345988		146.6	0.0513148	0.11753	0.292031	0.351104		146.6	0.0213738	0.0508699	0.32346	0.379765
		146.8	0.24876	0.216005	-0.0159438	-0.0699689		146.8	-0.0202667	-0.0031118	0.0384489	0.0725913		146.8	0.00140909	0.0670929	0.124301	0.158001		146.8	0.0356066	0.153429	0.288748	0.346729		146.8	0.0517352	0.117952	0.291953	0.350995		146.8	0.021624	0.0506916	0.323408	0.379967
		147	0.248659	0.21606	-0.015072	-0.0701511		147	-0.0207171	-0.0035085	0.0382875	0.0725046		147	0.00140865	0.0670554	0.124466	0.157714		147	0.0359259	0.153089	0.288831	0.347302		147	0.0513957	0.118273	0.292146	0.351184		147	0.021645	0.0503914	0.32381	0.380144
		147.2	0.248133	0.215903	-0.0149639	-0.0705801		147.2	-0.020951	-0.0037781	0.0382669	0.0725637		147.2	0.00136045	0.0672296	0.124521	0.15761		147.2	0.0358368	0.152968	0.288811	0.347845		147.2	0.0513359	0.118063	0.292695	0.351151		147.2	0.0218671	0.0508159	0.323819	0.380367
		147.4	0.248132	0.215784	-0.0147358	-0.0709994		147.4	-0.0208817	-0.0036833	0.0384551	0.0728429		147.4	0.00141179	0.0674951	0.12411	0.157534		147.4	0.0355577	0.152725	0.288605	0.347644		147.4	0.0509938	0.11826	0.292465	0.351117		147.4	0.0223021	0.0507197	0.32378	0.380202
		147.6	0.248018	0.215753	-0.0144238	-0.0705582		147.6	-0.0206947	-0.0034459	0.0379215	0.0728344		147.6	0.00137257	0.0676787	0.123741	0.157619		147.6	0.0351668	0.152774	0.288583	0.347893		147.6	0.0506204	0.11827	0.292415	0.350991		147.6	0.0226197	0.0506591	0.323657	0.380239
		147.8	0.247987	0.21624	-0.0146095	-0.0716004		147.8	-0.0206821	-0.0030396	0.0378203	0.0725399		147.8	0.00142209	0.0676	0.123732	0.157926		147.8	0.0352975	0.152691	0.288719	0.347743		147.8	0.0506993	0.118109	0.292536	0.350889		147.8	0.0223993	0.0506315	0.324206	0.37985
		148	0.24756	0.215854	-0.0147052	-0.0714337		148	-0.0203364	-0.0026804	0.0373159	0.0724114		148	0.00094344	0.0676792	0.124085	0.158536		148	0.0354665	0.152561	0.288769	0.347749		148	0.0505899	0.118455	0.292355	0.350411		148	0.0220779	0.0505703	0.324912	0.380036
		148.2	0.247479	0.215897	-0.0148854	-0.0713792		148.2	-0.0204423	-0.0024977	0.0370823	0.0720425		148.2	0.00066076	0.0676375	0.124085	0.158552		148.2	0.0356793	0.152348	0.289098	0.347349		148.2	0.0506945	0.118954	0.292311	0.35018		148.2	0.0217448	0.0506236	0.32454	0.379858
		148.4	0.247565	0.215815	-0.0146195	-0.0718499		148.4	-0.0205619	-0.0024995	0.0369498	0.0716379		148.4	0.00070384	0.0677475	0.123999	0.158784		148.4	0.035503	0.151947	0.289484	0.3473		148.4	0.0506943	0.119142	0.292552	0.349919		148.4	0.0211486	0.0508985	0.324585	0.379953
		148.6	0.247828	0.215703	-0.0148428	-0.0723182		148.6	-0.0202807	-0.0026929	0.0367983	0.0721943		148.6	0.00091205	0.0678938	0.123742	0.158897		148.6	0.0357198	0.151956	0.289339	0.347146		148.6	0.0506704	0.119316	0.292674	0.349614		148.6	0.021042	0.0505959	0.324888	0.379906
		148.8	0.247499	0.215861	-0.015197	-0.0721091		148.8	-0.0206024	-0.002321	0.0365658	0.0722833		148.8	0.00037964	0.0672868	0.12358	0.159467		148.8	0.0353912	0.151923	0.28943	0.347279		148.8	0.0507937	0.119055	0.292538	0.34941		148.8	0.0207644	0.0504393	0.325238	0.380327
		149	0.247994	0.216131	-0.0154959	-0.0718308		149	-0.0205968	-0.0017431	0.0365267	0.0721258		149	0.00015092	0.0675483	0.12369	0.159542		149	0.0353377	0.151877	0.289432	0.347102		149	0.051487	0.119405	0.292853	0.34935		149	0.0203123	0.0508728	0.324865	0.380521
		149.2	0.248682	0.216173	-0.0155829	-0.0716866		149.2	-0.0209189	-0.0022408	0.0366134	0.0720548		149.2	-0.0002356	0.0673866	0.123711	0.159472		149.2	0.0353199	0.151785	0.289173	0.347313		149.2	0.0522404	0.119655	0.292989	0.34916		149.2	0.0201481	0.0504612	0.324756	0.380655
		149.4	0.248955	0.216502	-0.0155094	-0.071127		149.4	-0.0211055	-0.0020528	0.0364872	0.0720567		149.4	-0.0001009	0.0674676	0.124143	0.159129		149.4	0.0352611	0.152358	0.289087	0.347583		149.4	0.0521918	0.119945	0.293221	0.349183		149.4	0.0205035	0.050302	0.324219	0.380648
		149.6	0.249277	0.216953	-0.0153624	-0.0714877		149.6	-0.0206828	-0.0021794	0.036448	0.0719981		149.6	0.00018995	0.0677537	0.12426	0.159079		149.6	0.0352298	0.15286	0.289669	0.348199		149.6	0.0519552	0.119902	0.293433	0.34917		149.6	0.0201545	0.0500301	0.324103	0.380427
		149.8	0.249568	0.216925	-0.0154806	-0.0712216		149.8	-0.0202847	-0.0024364	0.0366655	0.0721439		149.8	0.0002121	0.0678668	0.124529	0.158944		149.8	0.0349582	0.153135	0.289974	0.348283		149.8	0.051803	0.118992	0.293495	0.349468		149.8	0.0199331	0.0502017	0.324482	0.380564
		150	0.249791	0.217331	-0.0156186	-0.0709669		150	-0.0203825	-0.0025588	0.0369293	0.0722506		150	0.00041831	0.067959	0.124688	0.158695		150	0.0350575	0.153692	0.290014	0.347993		150	0.0518882	0.118802	0.293781	0.349713		150	0.0197264	0.0502095	0.324399	0.380216
		150.2	0.250072	0.217493	-0.0159682	-0.0700697		150.2	-0.0198838	-0.0029986	0.0373471	0.0720312		150.2	0.00058563	0.0679184	0.124641	0.158281		150.2	0.0349336	0.153843	0.289745	0.348216		150.2	0.0517614	0.118773	0.293666	0.349806		150.2	0.0196874	0.0502494	0.324437	0.380357
		150.4	0.249717	0.217916	-0.0157426	-0.0696332		150.4	-0.0197985	-0.0024966	0.0375008	0.0723525		150.4	0.00091465	0.0677978	0.124469	0.15805		150.4	0.0348202	0.154096	0.289882	0.347782		150.4	0.0512124	0.118574	0.29394	0.349983		150.4	0.0192563	0.0502091	0.324628	0.38022
		150.6	0.249576	0.218591	-0.0156284	-0.0696906		150.6	-0.0194606	-0.002163	0.0375596	0.0723156		150.6	0.00091339	0.0678323	0.124366	0.157687		150.6	0.0350727	0.154354	0.28995	0.34787		150.6	0.0512852	0.118776	0.294245	0.350595		150.6	0.0196297	0.0501834	0.324836	0.380262
		150.8	0.249582	0.218891	-0.0154827	-0.069559		150.8	-0.0194906	-0.002191	0.0380562	0.0724081		150.8	0.00080197	0.0682875	0.124442	0.157454		150.8	0.0353281	0.154728	0.289987	0.348767		150.8	0.0511425	0.118702	0.294035	0.350894		150.8	0.0200447	0.0498683	0.324717	0.380639
		151	0.249469	0.218292	-0.0150539	-0.0694853		151	-0.0194387	-0.0024049	0.0382429	0.072181		151	0.00059399	0.0684071	0.124142	0.157577		151	0.0354535	0.155303	0.289446	0.349101		151	0.0509641	0.118405	0.294099	0.351403		151	0.0203311	0.050126	0.325161	0.380484
		151.2	0.249223	0.218523	-0.015074	-0.0694684		151.2	-0.0191063	-0.0022495	0.038406	0.0720652		151.2	0.00055906	0.068622	0.124015	0.157438		151.2	0.0353156	0.155384	0.28887	0.348518		151.2	0.0508443	0.117856	0.294072	0.351415		151.2	0.0207854	0.0506721	0.325362	0.380429
		151.4	0.249441	0.218561	-0.0154399	-0.0696202		151.4	-0.0189672	-0.0021908	0.038384	0.0719027		151.4	0.00066929	0.0688813	0.123924	0.157221		151.4	0.0352059	0.155403	0.288584	0.348506		151.4	0.0508401	0.118223	0.293762	0.351582		151.4	0.0207742	0.0506414	0.325372	0.380092
		151.6	0.249835	0.218353	-0.0155176	-0.0696252		151.6	-0.0190265	-0.0018954	0.0382934	0.0717184		151.6	0.00023363	0.0691157	0.12409	0.15771		151.6	0.0350975	0.155259	0.288352	0.348359		151.6	0.0505184	0.118356	0.29363	0.351438		151.6	0.0205642	0.0507997	0.325998	0.380247
		151.8	0.249583	0.217971	-0.0155109	-0.0697641		151.8	-0.0189839	-0.0021511	0.0384665	0.0716371		151.8	-0.0002325	0.0689574	0.124485	0.158049		151.8	0.0356007	0.155125	0.288478	0.348013		151.8	0.0507046	0.118688	0.293808	0.351267		151.8	0.0203189	0.0507543	0.32651	0.380304
		152	0.249518	0.217522	-0.0158881	-0.0697002		152	-0.0187242	-0.0021174	0.0383312	0.0716142		152	-0.0006695	0.0686309	0.124649	0.157985		152	0.0359952	0.155318	0.288152	0.347737		152	0.0503934	0.119253	0.293509	0.351245		152	0.0200662	0.0509035	0.326611	0.380563
		152.2	0.25008	0.217203	-0.0155494	-0.0698473		152.2	-0.0189949	-0.0024203	0.0381654	0.0715757		152.2	-0.0006191	0.0683357	0.124173	0.157914		152.2	0.0359531	0.155103	0.288102	0.347403		152.2	0.0506575	0.119715	0.293515	0.351388		152.2	0.0195961	0.0508691	0.326508	0.380687
		152.4	0.250184	0.217112	-0.0155244	-0.069964		152.4	-0.0193363	-0.0029941	0.0380807	0.0721825		152.4	-0.0005076	0.0683312	0.124133	0.15814		152.4	0.0361749	0.154916	0.28846	0.347288		152.4	0.0508808	0.119733	0.293535	0.351379		152.4	0.0196827	0.0508414	0.32659	0.380858
		152.6	0.250128	0.217557	-0.0158229	-0.0699948		152.6	-0.0195647	-0.003488	0.0374412	0.0727443		152.6	-0.0005425	0.0680178	0.124036	0.157703		152.6	0.0362536	0.155178	0.288624	0.347387		152.6	0.0514723	0.119741	0.293297	0.351201		152.6	0.0196547	0.0503882	0.326389	0.381157
		152.8	0.250108	0.217584	-0.0159672	-0.0698821		152.8	-0.0198834	-0.0034302	0.0369522	0.0729332		152.8	-0.0003202	0.0678065	0.124297	0.157826		152.8	0.0358842	0.155047	0.288506	0.347305		152.8	0.0515133	0.119707	0.293082	0.351238		152.8	0.019525	0.0505149	0.326178	0.381933
		153	0.250657	0.217672	-0.0160313	-0.0704503		153	-0.0204272	-0.0035985	0.0368237	0.0732151		153	-0.0005349	0.0679876	0.124279	0.15728		153	0.0362233	0.154842	0.288441	0.347766		153	0.0519414	0.119953	0.293522	0.350942		153	0.0195433	0.0508062	0.325861	0.382286
		153.2	0.250674	0.217715	-0.0159412	-0.0707036		153.2	-0.0207722	-0.004258	0.0362919	0.0733043		153.2	-0.000526	0.0676673	0.124456	0.157372		153.2	0.0365555	0.154765	0.288504	0.347919		153.2	0.0520798	0.119633	0.2933	0.350496		153.2	0.0196746	0.050594	0.325482	0.382453
		153.4	0.250703	0.217798	-0.0158064	-0.0710165		153.4	-0.0202741	-0.0041949	0.0358512	0.073414		153.4	-0.0001356	0.0672949	0.124766	0.157436		153.4	0.0365935	0.155075	0.288897	0.348038		153.4	0.0516562	0.119867	0.293366	0.350237		153.4	0.0196634	0.0504461	0.325075	0.382741
		153.6	0.250766	0.217836	-0.0158467	-0.070926		153.6	-0.0199856	-0.0045803	0.0360282	0.0733596		153.6	-0.0004784	0.0673109	0.124854	0.157818		153.6	0.0367122	0.154966	0.289265	0.34826		153.6	0.0518213	0.119298	0.293542	0.350446		153.6	0.019522	0.0501636	0.32513	0.38268
		153.8	0.250807	0.217849	-0.0160324	-0.0701284		153.8	-0.0201646	-0.0046439	0.0359819	0.0734114		153.8	-0.0004529	0.0670382	0.12496	0.157726		153.8	0.0364248	0.154675	0.289537	0.347891		153.8	0.0522945	0.118948	0.293062	0.350581		153.8	0.0199238	0.0500435	0.324778	0.383251
		154	0.250541	0.217832	-0.0162239	-0.0700912		154	-0.0207867	-0.004569	0.0358759	0.0729417		154	-0.000369	0.0669549	0.124781	0.157709		154	0.0364517	0.15469	0.289418	0.347886		154	0.0524973	0.118993	0.293253	0.350402		154	0.0198375	0.0500078	0.324543	0.383316
		154.2	0.250418	0.21791	-0.0163966	-0.0699223		154.2	-0.0209291	-0.0042882	0.0356557	0.0725993		154.2	-0.000598	0.0665364	0.124673	0.157737		154.2	0.036509	0.154515	0.289705	0.34762		154.2	0.0525542	0.118905	0.293176	0.350552		154.2	0.0200901	0.0500282	0.324638	0.383338
		154.4	0.249785	0.218195	-0.0166833	-0.0704274		154.4	-0.0209812	-0.0037701	0.0354507	0.0725157		154.4	-0.0006305	0.0663611	0.124558	0.157882		154.4	0.0364476	0.154743	0.289754	0.347246		154.4	0.0526591	0.118755	0.293719	0.350647		154.4	0.0202506	0.0502204	0.324574	0.38323
		154.6	0.249729	0.218142	-0.0167163	-0.0709726		154.6	-0.0209201	-0.0038823	0.0356305	0.0725053		154.6	-0.0008146	0.0664888	0.124685	0.157745		154.6	0.0365762	0.154924	0.289904	0.347322		154.6	0.0524003	0.118534	0.293511	0.350809		154.6	0.020824	0.0502175	0.324201	0.382923
		154.8	0.249788	0.217963	-0.0171428	-0.0708583		154.8	-0.0210075	-0.0040033	0.0360419	0.0725359		154.8	-0.0005292	0.0666087	0.12419	0.158077		154.8	0.0363304	0.154937	0.289838	0.34777		154.8	0.0527677	0.118317	0.29341	0.350819		154.8	0.020777	0.050455	0.324094	0.382867
		155	0.249604	0.217556	-0.0172138	-0.0707029		155	-0.021076	-0.0036589	0.0362672	0.0723903		155	-0.0008814	0.0665806	0.124157	0.158109		155	0.036057	0.154791	0.289057	0.347148		155	0.0527978	0.118222	0.293728	0.351231		155	0.0206351	0.0510388	0.324477	0.382445
		155.2	0.249974	0.217848	-0.0173735	-0.0707815		155.2	-0.0209283	-0.0033249	0.0364293	0.0721538		155.2	-0.0011086	0.0667764	0.124182	0.157855		155.2	0.0355012	0.154333	0.288963	0.346451		155.2	0.0525104	0.117925	0.294236	0.350905		155.2	0.0201815	0.0515798	0.324443	0.382035
		155.4	0.250262	0.217768	-0.0175799	-0.0709936		155.4	-0.0210231	-0.0029801	0.0368709	0.0723834		155.4	-0.0015341	0.0670669	0.124002	0.158105		155.4	0.0352043	0.153935	0.28926	0.346554		155.4	0.0524717	0.118209	0.294267	0.351111		155.4	0.0200794	0.0518588	0.324529	0.381794
		155.6	0.250522	0.217578	-0.0172908	-0.0709077		155.6	-0.0210238	-0.0027384	0.0373311	0.0721677		155.6	-0.0018873	0.0668925	0.124263	0.158149		155.6	0.0347692	0.153903	0.289433	0.346438		155.6	0.0519374	0.118383	0.294516	0.351176		155.6	0.0198053	0.052035	0.324682	0.381661
		155.8	0.250294	0.21745	-0.0168098	-0.0707954		155.8	-0.0204079	-0.0024405	0.0377179	0.0723646		155.8	-0.0021072	0.0665491	0.124487	0.158045		155.8	0.0349656	0.153837	0.28966	0.346639		155.8	0.0516297	0.118694	0.294508	0.351568		155.8	0.0199555	0.0524235	0.324738	0.382012
		156	0.250361	0.217541	-0.0167575	-0.0709391		156	-0.020379	-0.0023986	0.0377151	0.0717713		156	-0.0017522	0.0667309	0.12429	0.157655		156	0.0351543	0.153736	0.289765	0.346476		156	0.0511191	0.119187	0.29408	0.352266		156	0.0196398	0.052256	0.324727	0.381879
		156.2	0.250471	0.217455	-0.0165843	-0.07069		156.2	-0.020908	-0.0026674	0.0379702	0.0718338		156.2	-0.0017705	0.0670572	0.124059	0.158013		156.2	0.0349339	0.153826	0.290126	0.346608		156.2	0.0511361	0.119325	0.294231	0.352228		156.2	0.0193133	0.0519843	0.324787	0.381954
		156.4	0.25046	0.217518	-0.0166206	-0.0708121		156.4	-0.0209162	-0.0028504	0.038021	0.0723701		156.4	-0.0014557	0.0674446	0.123913	0.158257		156.4	0.0350468	0.154118	0.290819	0.346905		156.4	0.0509923	0.119512	0.29423	0.35241		156.4	0.0194206	0.0517362	0.324497	0.381819
		156.6	0.250552	0.217665	-0.0164713	-0.0712318		156.6	-0.0209424	-0.0027395	0.037307	0.0728112		156.6	-0.0013928	0.0677421	0.124058	0.157871		156.6	0.0352095	0.154041	0.291108	0.347334		156.6	0.0507611	0.119739	0.29416	0.352435		156.6	0.0192899	0.0519952	0.32411	0.382101
		156.8	0.250641	0.217744	-0.0163414	-0.0710559		156.8	-0.0208305	-0.0023604	0.0372486	0.0731653		156.8	-0.000826	0.0681085	0.123987	0.157993		156.8	0.0351654	0.154339	0.2912	0.347598		156.8	0.0507995	0.119808	0.294269	0.352351		156.8	0.0192332	0.0519462	0.324355	0.382608
		157	0.250584	0.217982	-0.0163481	-0.0712662		157	-0.0210627	-0.0020863	0.0372743	0.0734297		157	-0.0009517	0.0680495	0.124294	0.157947		157	0.0353505	0.154505	0.290925	0.348438		157	0.0510458	0.120153	0.294388	0.352114		157	0.0195755	0.0517826	0.324502	0.382587
		157.2	0.250222	0.21802	-0.0162665	-0.0712253		157.2	-0.0210165	-0.0021672	0.0374711	0.0733398		157.2	-0.0005938	0.0681532	0.124492	0.158437		157.2	0.0352611	0.154542	0.29102	0.349159		157.2	0.0511003	0.120227	0.294118	0.352605		157.2	0.0196035	0.0515747	0.324448	0.38259
		157.4	0.250522	0.218217	-0.0161346	-0.0715016		157.4	-0.0214229	-0.0021958	0.0375918	0.0733264		157.4	-0.0003792	0.0681582	0.124741	0.158987		157.4	0.0352724	0.154688	0.290895	0.349716		157.4	0.0513422	0.120748	0.294014	0.352881		157.4	0.0196433	0.0507245	0.324484	0.382587
		157.6	0.250722	0.218453	-0.0162819	-0.0711485		157.6	-0.0217363	-0.0023377	0.0378003	0.073194		157.6	-2.385e-05	0.068476	0.12474	0.15896		157.6	0.0355579	0.154588	0.290796	0.349551		157.6	0.0514851	0.120771	0.293777	0.353162		157.6	0.0205824	0.0501497	0.325022	0.382777
		157.8	0.250661	0.218227	-0.0165183	-0.0707612		157.8	-0.0218403	-0.0023816	0.0374158	0.0734615		157.8	0.00080804	0.0687148	0.124844	0.158696		157.8	0.0356091	0.154912	0.290847	0.349599		157.8	0.0517601	0.121271	0.293472	0.353126		157.8	0.0210386	0.0494379	0.325146	0.383111
		158	0.250854	0.218046	-0.0167613	-0.0711626		158	-0.0220217	-0.002636	0.036855	0.0731356		158	0.0007082	0.0691692	0.124697	0.158766		158	0.0355019	0.15466	0.290645	0.349907		158	0.051597	0.121499	0.293928	0.353296		158	0.0212708	0.049275	0.325348	0.382765
		158.2	0.250745	0.217883	-0.0168562	-0.0707087		158.2	-0.0220434	-0.003097	0.0358472	0.0736462		158.2	0.00071301	0.0689779	0.124653	0.1585		158.2	0.0355094	0.154721	0.290169	0.34948		158.2	0.0515999	0.121761	0.293523	0.353299		158.2	0.0213346	0.04948	0.325281	0.382455
		158.4	0.250301	0.217961	-0.0173386	-0.0711458		158.4	-0.0219929	-0.0032397	0.0357867	0.0738453		158.4	0.00087829	0.0691349	0.124512	0.158344		158.4	0.0353991	0.155009	0.289718	0.349896		158.4	0.0515924	0.121835	0.293517	0.352982		158.4	0.0216217	0.049709	0.324977	0.38265
		158.6	0.250554	0.21782	-0.0173864	-0.0711041		158.6	-0.0219819	-0.0034885	0.0359904	0.0742585		158.6	0.00098265	0.0692263	0.124024	0.158384		158.6	0.0352536	0.154887	0.290074	0.350137		158.6	0.0512781	0.121843	0.293446	0.352909		158.6	0.0216095	0.0495955	0.325293	0.382598
		158.8	0.250968	0.217757	-0.0176022	-0.0705779		158.8	-0.0221178	-0.0037404	0.0362996	0.0742118		158.8	0.00109036	0.0691266	0.123692	0.158792		158.8	0.0351702	0.154804	0.289699	0.350047		158.8	0.051858	0.121774	0.293703	0.352987		158.8	0.0215079	0.0500227	0.325538	0.382624
		159	0.250885	0.217882	-0.0174943	-0.070472		159	-0.0221406	-0.0035172	0.0365927	0.0739816		159	0.00052639	0.0690177	0.123764	0.158447		159	0.0348969	0.154882	0.289691	0.349652		159	0.0514854	0.121366	0.294107	0.353223		159	0.0216763	0.050268	0.32584	0.382426
		159.2	0.251133	0.217692	-0.0176459	-0.0706484		159.2	-0.0220104	-0.0033432	0.0366652	0.0737382		159.2	0.00026775	0.0689909	0.123454	0.15832		159.2	0.0346075	0.154898	0.289929	0.34959		159.2	0.0512556	0.121321	0.294316	0.353259		159.2	0.0217232	0.0508226	0.326059	0.382446
		159.4	0.250864	0.21743	-0.0174867	-0.0706175		159.4	-0.0218511	-0.0036108	0.03671	0.073713		159.4	-5.945e-05	0.0687184	0.123353	0.158242		159.4	0.0349114	0.154726	0.290089	0.349679		159.4	0.0511735	0.121462	0.294342	0.353066		159.4	0.022046	0.0509751	0.326055	0.382238
		159.6	0.250545	0.217095	-0.0175076	-0.0709057		159.6	-0.0216609	-0.0040591	0.0366931	0.0730495		159.6	0.00024631	0.0681654	0.123387	0.157943		159.6	0.0349007	0.15516	0.290112	0.350104		159.6	0.0508251	0.121134	0.294231	0.353188		159.6	0.0216764	0.0516044	0.326189	0.382323
		159.8	0.250198	0.21708	-0.0173798	-0.0709089		159.8	-0.0211264	-0.0042214	0.0367878	0.0728534		159.8	-7.332e-05	0.0681329	0.123386	0.157868		159.8	0.0352115	0.15506	0.290279	0.350365		159.8	0.0509328	0.120854	0.293891	0.353362		159.8	0.0212798	0.0515047	0.326584	0.382669
		160	0.249819	0.216942	-0.0170356	-0.0706706		160	-0.0212512	-0.0043861	0.0367959	0.0722446		160	-0.0001585	0.0678648	0.123547	0.157664		160	0.0352867	0.155424	0.290507	0.349938		160	0.0510344	0.120687	0.293959	0.353271		160	0.0206438	0.0515118	0.326468	0.382688
		160.2	0.249955	0.216725	-0.0167597	-0.0703809		160.2	-0.0212067	-0.0042223	0.0370094	0.0726773		160.2	-0.0004428	0.0676819	0.12363	0.157508		160.2	0.0356124	0.155488	0.290852	0.350037		160.2	0.0515091	0.120466	0.294431	0.353351		160.2	0.0205894	0.0516392	0.326463	0.382894
		160.4	0.250058	0.216887	-0.0163097	-0.0698986		160.4	-0.0210697	-0.0035986	0.03687	0.0725724		160.4	-0.0007519	0.067603	0.123437	0.157813		160.4	0.0358683	0.155634	0.290884	0.349981		160.4	0.0520188	0.120268	0.294552	0.353357		160.4	0.0206107	0.0517662	0.326489	0.382962
		160.6	0.249842	0.217007	-0.016168	-0.0695907		160.6	-0.0208367	-0.0030879	0.0367432	0.0728725		160.6	-0.0005787	0.0671788	0.123939	0.157604		160.6	0.0360044	0.155748	0.290912	0.349881		160.6	0.0519786	0.119879	0.294657	0.353613		160.6	0.0205613	0.0521143	0.326604	0.383205
		160.8	0.249768	0.217319	-0.0156776	-0.0693397		160.8	-0.0209648	-0.0028152	0.0373282	0.0726121		160.8	-0.0008148	0.0670029	0.124102	0.157776		160.8	0.0358659	0.156048	0.291152	0.350168		160.8	0.0525677	0.119708	0.294616	0.353843		160.8	0.020247	0.0516762	0.327159	0.383317
		161	0.249451	0.216926	-0.0153766	-0.0694881		161	-0.0212008	-0.0025571	0.0379242	0.0725926		161	-0.0009757	0.0671295	0.124939	0.157829		161	0.0356418	0.155803	0.290661	0.350328		161	0.0524655	0.119724	0.2946	0.354078		161	0.0201508	0.0516839	0.327236	0.383352
		161.2	0.249137	0.21688	-0.0151461	-0.0694193		161.2	-0.0212427	-0.0024413	0.0383521	0.0722893		161.2	-0.000893	0.06748	0.125045	0.158484		161.2	0.0353947	0.155363	0.290769	0.350704		161.2	0.0524389	0.119757	0.294699	0.354198		161.2	0.0201229	0.0514827	0.327665	0.383183
		161.4	0.24925	0.21711	-0.0150034	-0.0689236		161.4	-0.0211901	-0.0021152	0.0382326	0.0723519		161.4	-0.0005806	0.0672979	0.125211	0.158469		161.4	0.0358573	0.155352	0.290715	0.350596		161.4	0.0524609	0.120068	0.294752	0.354118		161.4	0.0203469	0.051275	0.327791	0.383256
		161.6	0.249199	0.216813	-0.015031	-0.0685416		161.6	-0.0209258	-0.0022156	0.0379526	0.0725226		161.6	-0.0004898	0.0673824	0.125199	0.158298		161.6	0.0357968	0.155107	0.290882	0.350516		161.6	0.0522927	0.119956	0.294745	0.354019		161.6	0.020603	0.0513995	0.328241	0.383054
		161.8	0.249117	0.216607	-0.0150757	-0.0686903		161.8	-0.0207144	-0.0022911	0.0373441	0.0729792		161.8	-0.0007662	0.0675863	0.125342	0.158616		161.8	0.0357302	0.154973	0.290849	0.350164		161.8	0.0518758	0.120151	0.294995	0.354068		161.8	0.0203353	0.0515355	0.328356	0.383147
		162	0.249132	0.216504	-0.0149863	-0.068816		162	-0.0209374	-0.0023694	0.0370835	0.0728102		162	-0.001183	0.0678128	0.125045	0.158585		162	0.0353757	0.154574	0.290821	0.350507		162	0.0515011	0.120436	0.294861	0.354228		162	0.0206457	0.0520062	0.328362	0.383203
		162.2	0.248974	0.216335	-0.0149768	-0.0691158		162.2	-0.0209529	-0.0023421	0.0369936	0.0729867		162.2	-0.0013332	0.0681065	0.124943	0.158562		162.2	0.0355376	0.154849	0.290584	0.350603		162.2	0.051149	0.120341	0.29418	0.354268		162.2	0.0206777	0.0524253	0.32832	0.383275
		162.4	0.249193	0.216868	-0.0152687	-0.0694826		162.4	-0.021228	-0.0020441	0.0378124	0.0728305		162.4	-0.0013238	0.0681082	0.12489	0.158952		162.4	0.0355429	0.154933	0.290769	0.351048		162.4	0.0506713	0.120449	0.2944	0.354197		162.4	0.0210534	0.0521127	0.328211	0.383541
		162.6	0.249627	0.217203	-0.0153048	-0.0696373		162.6	-0.0213769	-0.0019455	0.037853	0.0729596		162.6	-0.001143	0.0681531	0.124749	0.159394		162.6	0.0358993	0.154728	0.29099	0.350853		162.6	0.0507828	0.120493	0.29499	0.354361		162.6	0.0212221	0.0520781	0.328325	0.383481
		162.8	0.249459	0.217499	-0.0155032	-0.0693838		162.8	-0.0215905	-0.0016822	0.0381745	0.0726673		162.8	-0.001112	0.0683503	0.124516	0.159524		162.8	0.0362892	0.154802	0.290575	0.350746		162.8	0.0508493	0.120725	0.295144	0.354635		162.8	0.0218138	0.0523124	0.328116	0.383286
		163	0.249549	0.217833	-0.016212	-0.0702778		163	-0.0219638	-0.0018462	0.0386293	0.0726905		163	-0.001314	0.0683361	0.124369	0.159488		163	0.0363097	0.155272	0.290754	0.350468		163	0.0506757	0.120527	0.295376	0.354589		163	0.0219401	0.0523423	0.328182	0.383063
		163.2	0.24972	0.218007	-0.0166762	-0.0706074		163.2	-0.0215889	-0.002115	0.0383765	0.072374		163.2	-0.001087	0.0683887	0.124261	0.159502		163.2	0.036074	0.154869	0.2909	0.350533		163.2	0.0505363	0.120569	0.2953	0.354669		163.2	0.0221817	0.0522775	0.327896	0.3835
		163.4	0.249693	0.218614	-0.0172558	-0.070892		163.4	-0.0215498	-0.0027574	0.0385116	0.0722061		163.4	-0.0010074	0.068127	0.124473	0.159215		163.4	0.0359828	0.15472	0.291024	0.350596		163.4	0.050628	0.120438	0.295561	0.354711		163.4	0.0219681	0.0521774	0.327497	0.383695
		163.6	0.249685	0.219048	-0.0176121	-0.0713486		163.6	-0.0217826	-0.0029794	0.0386354	0.0721892		163.6	-0.0011215	0.068125	0.124482	0.159043		163.6	0.0357509	0.155151	0.291029	0.350744		163.6	0.0507386	0.120226	0.295734	0.354788		163.6	0.0217851	0.0524493	0.327293	0.383849
		163.8	0.249529	0.219739	-0.0178227	-0.0709857		163.8	-0.021474	-0.0026795	0.0387157	0.0724544		163.8	-0.0012535	0.0682613	0.124722	0.158958		163.8	0.0356324	0.155306	0.291293	0.350397		163.8	0.0511197	0.120195	0.295775	0.355173		163.8	0.0213645	0.0521395	0.327269	0.383812
		164	0.249685	0.220237	-0.017869	-0.0709453		164	-0.0216203	-0.0025672	0.038928	0.072509		164	-0.0017518	0.068273	0.124917	0.158966		164	0.0352633	0.15508	0.291212	0.3502		164	0.0512613	0.120379	0.295994	0.355285		164	0.0217015	0.0521574	0.327003	0.38398
		164.2	0.249969	0.220653	-0.0177904	-0.0708748		164.2	-0.0216012	-0.0025019	0.0390201	0.0725376		164.2	-0.0015518	0.0685171	0.124766	0.158413		164.2	0.0354536	0.154754	0.291195	0.3503		164.2	0.0515002	0.120664	0.296328	0.355722		164.2	0.0219569	0.0518725	0.327182	0.384311
		164.4	0.250242	0.221039	-0.0180863	-0.0710285		164.4	-0.021712	-0.002475	0.0390966	0.0723942		164.4	-0.0013558	0.0683546	0.12476	0.158743		164.4	0.0355743	0.154885	0.291434	0.350197		164.4	0.0517821	0.120618	0.296489	0.355555		164.4	0.0224426	0.052087	0.32733	0.384238
		164.6	0.250498	0.221036	-0.0178223	-0.0710402		164.6	-0.0215422	-0.0027664	0.0390519	0.0724701		164.6	-0.0009537	0.0681866	0.125213	0.158551		164.6	0.035741	0.154978	0.292138	0.350011		164.6	0.0518119	0.120627	0.296757	0.355643		164.6	0.0225251	0.0518285	0.327608	0.384128
		164.8	0.250493	0.220827	-0.0174231	-0.0711633		164.8	-0.0215293	-0.0027254	0.0390251	0.0722606		164.8	-0.001496	0.0685264	0.125734	0.158757		164.8	0.0358018	0.154958	0.292476	0.34996		164.8	0.0521049	0.120785	0.296825	0.355314		164.8	0.0222601	0.0516993	0.327752	0.384322
		165	0.250558	0.220528	-0.0173776	-0.0708029		165	-0.0210113	-0.0029072	0.0386928	0.0722521		165	-0.0016215	0.0687142	0.125802	0.159211		165	0.035575	0.154748	0.292083	0.349644		165	0.0521072	0.120866	0.296666	0.35481		165	0.0219605	0.0516216	0.327813	0.384564
		165.2	0.250999	0.220546	-0.0178145	-0.0706383		165.2	-0.020696	-0.0028016	0.0385847	0.0722915		165.2	-0.0015517	0.0683532	0.125762	0.159484		165.2	0.0355061	0.154634	0.29233	0.349969		165.2	0.0523406	0.121243	0.296611	0.354329		165.2	0.0219411	0.0516917	0.328315	0.384328
		165.4	0.251008	0.220203	-0.0177418	-0.0711273		165.4	-0.0205766	-0.0027962	0.0382742	0.0723516		165.4	-0.0016689	0.0680205	0.125744	0.159488		165.4	0.0358486	0.154485	0.292703	0.349689		165.4	0.0528057	0.121584	0.296297	0.354386		165.4	0.0218797	0.0519078	0.327891	0.384478
		165.6	0.251403	0.219601	-0.0175998	-0.0716582		165.6	-0.0203241	-0.0026025	0.0374902	0.072357		165.6	-0.0019668	0.068037	0.125784	0.159638		165.6	0.0357994	0.154409	0.292936	0.349646		165.6	0.0527946	0.121695	0.296257	0.354184		165.6	0.0217727	0.0521026	0.328395	0.38408
		165.8	0.251377	0.219133	-0.0173421	-0.0726036		165.8	-0.0203204	-0.0021972	0.0372721	0.0725607		165.8	-0.0019366	0.067768	0.125829	0.159619		165.8	0.0361243	0.154558	0.293083	0.349352		165.8	0.0525887	0.121951	0.296194	0.353758		165.8	0.0219414	0.0520346	0.32859	0.384446
		166	0.251516	0.218536	-0.0166945	-0.0727062		166	-0.0202652	-0.0020102	0.0373659	0.0725248		166	-0.0020453	0.0676778	0.125643	0.159341		166	0.0361603	0.154789	0.293338	0.349756		166	0.0525665	0.121939	0.295617	0.353815		166	0.0224288	0.0515602	0.328596	0.384439
		166.2	0.251763	0.218436	-0.0167038	-0.0730347		166.2	-0.0198929	-0.0017961	0.0373409	0.0725055		166.2	-0.0019528	0.0678454	0.125777	0.15973		166.2	0.0363759	0.155093	0.292933	0.349805		166.2	0.0526213	0.121382	0.295647	0.353921		166.2	0.0225618	0.0516043	0.328673	0.384014
		166.4	0.252116	0.218306	-0.0167202	-0.0733268		166.4	-0.0201057	-0.0017562	0.037441	0.072536		166.4	-0.0016744	0.0672949	0.125707	0.160149		166.4	0.0363077	0.155465	0.292802	0.34939		166.4	0.0529003	0.121235	0.29541	0.353611		166.4	0.0228361	0.051275	0.328454	0.383668
		166.6	0.252206	0.217919	-0.0172361	-0.0734725		166.6	-0.0201075	-0.0013913	0.0370469	0.0728075		166.6	-0.0014267	0.0675674	0.125345	0.160049		166.6	0.0362791	0.155664	0.292698	0.349192		166.6	0.0532517	0.121182	0.295703	0.353557		166.6	0.0235857	0.0516536	0.328574	0.383595
		166.8	0.251978	0.217769	-0.0176556	-0.0734382		166.8	-0.0200475	-0.001424	0.0372106	0.0727291		166.8	-0.0013497	0.0674003	0.125072	0.160021		166.8	0.0361819	0.156087	0.292423	0.348955		166.8	0.0530557	0.120941	0.29574	0.353122		166.8	0.0235016	0.0516545	0.328569	0.383442
		167	0.252147	0.217796	-0.017951	-0.0741796		167	-0.0199225	-0.0016944	0.0374261	0.0728599		167	-0.001324	0.0673412	0.125527	0.159913		167	0.0357336	0.156558	0.292487	0.348967		167	0.0529954	0.120697	0.2958	0.353045		167	0.0232591	0.0514254	0.328844	0.383696
		167.2	0.251779	0.217785	-0.0181811	-0.0738605		167.2	-0.0195805	-0.0018997	0.0371737	0.0726958		167.2	-0.001476	0.0677498	0.125758	0.159761		167.2	0.0350427	0.156232	0.292393	0.348936		167.2	0.0525815	0.120865	0.295493	0.353175		167.2	0.0233967	0.051478	0.328811	0.384362
		167.4	0.251581	0.218061	-0.0182528	-0.0741855		167.4	-0.0199552	-0.0019231	0.0375231	0.0727951		167.4	-0.0014947	0.0675265	0.12582	0.159202		167.4	0.0347337	0.156498	0.291966	0.348735		167.4	0.0528781	0.121201	0.29598	0.353722		167.4	0.0232018	0.0515888	0.328459	0.384236
		167.6	0.251205	0.21816	-0.0179087	-0.0742143		167.6	-0.0199707	-0.0021113	0.0375144	0.0727952		167.6	-0.0016593	0.0677141	0.125509	0.15898		167.6	0.0342005	0.156784	0.291623	0.34863		167.6	0.0528788	0.121017	0.296067	0.353857		167.6	0.0228246	0.0517576	0.328365	0.384002
		167.8	0.250929	0.218166	-0.018063	-0.0736905		167.8	-0.0200121	-0.0020795	0.0377963	0.0732465		167.8	-0.0014054	0.0679178	0.125383	0.158683		167.8	0.0335731	0.156592	0.291784	0.348926		167.8	0.0530674	0.121387	0.296119	0.354435		167.8	0.0224887	0.0515651	0.328392	0.384125
		168	0.251195	0.218376	-0.0180013	-0.0739685		168	-0.0204358	-0.0021914	0.0377901	0.0729245		168	-0.0013327	0.068067	0.125077	0.158367		168	0.033486	0.156337	0.291545	0.349334		168	0.0526677	0.121548	0.296203	0.354757		168	0.0222394	0.051558	0.328405	0.384208
		168.2	0.251043	0.218603	-0.0180281	-0.0735274		168.2	-0.0205938	-0.0023581	0.0379594	0.0728491		168.2	-0.0010999	0.0679751	0.124756	0.158203		168.2	0.0334696	0.156567	0.291801	0.349355		168.2	0.0526606	0.121806	0.29628	0.354998		168.2	0.0218993	0.0515683	0.328194	0.384228
		168.4	0.251144	0.218821	-0.0182063	-0.0734102		168.4	-0.0207584	-0.0024102	0.0377874	0.0728037		168.4	-0.0014212	0.0678604	0.124937	0.158109		168.4	0.033872	0.156557	0.29215	0.349415		168.4	0.0526815	0.121813	0.296187	0.355113		168.4	0.0216766	0.0517825	0.328172	0.384087
		168.6	0.251018	0.218948	-0.0180651	-0.0730251		168.6	-0.0208602	-0.0028657	0.0379918	0.0728369		168.6	-0.0014316	0.0680749	0.125101	0.158325		168.6	0.0339139	0.156442	0.292275	0.349438		168.6	0.0528574	0.121739	0.296204	0.355528		168.6	0.0213113	0.0516394	0.328175	0.384178
		168.8	0.25078	0.219258	-0.0180915	-0.0730577		168.8	-0.0207127	-0.0028253	0.0380046	0.0727122		168.8	-0.001637	0.0682275	0.125107	0.158564		168.8	0.0340124	0.156329	0.292351	0.349538		168.8	0.0531429	0.121747	0.295801	0.355808		168.8	0.020881	0.0518545	0.328359	0.384194
		169	0.25105	0.219828	-0.0185159	-0.073252		169	-0.0207561	-0.0031477	0.0381641	0.0729234		169	-0.0017489	0.0682339	0.124858	0.158981		169	0.034128	0.156146	0.292244	0.349745		169	0.0529354	0.121862	0.295737	0.355882		169	0.0207989	0.0518639	0.32825	0.38447
		169.2	0.251223	0.220177	-0.0188011	-0.0736177		169.2	-0.0207116	-0.0030025	0.0386191	0.0726975		169.2	-0.0012418	0.0681299	0.124958	0.158901		169.2	0.0343519	0.156103	0.292317	0.35024		169.2	0.0530758	0.122157	0.295653	0.355972		169.2	0.0209071	0.0520517	0.328242	0.385019
		169.4	0.251298	0.220368	-0.0184477	-0.0738182		169.4	-0.0208554	-0.0031955	0.038296	0.0726739		169.4	-0.0014744	0.0680984	0.124828	0.159076		169.4	0.0345265	0.155673	0.29237	0.3504		169.4	0.0532787	0.122302	0.29562	0.356195		169.4	0.021232	0.0518519	0.327888	0.385143
		169.6	0.251632	0.220107	-0.0184023	-0.0732236		169.6	-0.0210245	-0.0029732	0.038302	0.0724981		169.6	-0.0013395	0.0680136	0.124727	0.158969		169.6	0.0348234	0.155763	0.292397	0.350467		169.6	0.0530789	0.122418	0.295763	0.356368		169.6	0.0213101	0.0520897	0.328378	0.385123
		169.8	0.251789	0.220257	-0.0180324	-0.0732855		169.8	-0.0214886	-0.0031396	0.0385063	0.0727113		169.8	-0.0016201	0.06777	0.124641	0.159217		169.8	0.0351629	0.155749	0.292834	0.350772		169.8	0.052888	0.122372	0.295884	0.356293		169.8	0.021796	0.0515839	0.328058	0.385339
		170	0.251793	0.220532	-0.0181423	-0.0730811		170	-0.021514	-0.0030546	0.0385589	0.0724301		170	-0.0017021	0.0679326	0.12483	0.159824		170	0.0351467	0.15565	0.292584	0.350697		170	0.0527383	0.122034	0.296109	0.356396		170	0.022161	0.0515098	0.327657	0.385432
		170.2	0.251784	0.220592	-0.0184361	-0.0729388		170.2	-0.0212197	-0.0029258	0.0390787	0.0721154		170.2	-0.0011856	0.0678931	0.124867	0.160241		170.2	0.0350773	0.156065	0.292441	0.350731		170.2	0.0527697	0.121672	0.296119	0.355919		170.2	0.0220307	0.0518649	0.327513	0.385483
		170.4	0.25203	0.220369	-0.0184898	-0.0729383		170.4	-0.021395	-0.0027549	0.0390372	0.0720544		170.4	-0.0011983	0.067312	0.124549	0.160344		170.4	0.0348789	0.155836	0.292634	0.35052		170.4	0.0526394	0.122101	0.296177	0.355397		170.4	0.022495	0.0519794	0.327464	0.385414
		170.6	0.251883	0.220375	-0.0186442	-0.0725662		170.6	-0.0211493	-0.0027495	0.0390512	0.0722615		170.6	-0.001145	0.0674162	0.124503	0.160282		170.6	0.0349154	0.155761	0.292305	0.350842		170.6	0.0525259	0.121996	0.296825	0.355109		170.6	0.0231998	0.0523249	0.327606	0.385848
		170.8	0.25134	0.220529	-0.0186055	-0.0726437		170.8	-0.0211972	-0.0029832	0.0390732	0.072377		170.8	-0.001336	0.0671783	0.1246	0.160183		170.8	0.0351183	0.156014	0.292046	0.350732		170.8	0.0523669	0.122151	0.297377	0.354629		170.8	0.0230216	0.0518959	0.327617	0.386204
		171	0.251122	0.220431	-0.0186434	-0.0725396		171	-0.0213627	-0.0028147	0.039007	0.0723429		171	-0.0015916	0.0672737	0.124801	0.159878		171	0.0348726	0.155871	0.292061	0.350597		171	0.0522282	0.122654	0.297384	0.354917		171	0.0236413	0.0519642	0.328069	0.386506
		171.2	0.250913	0.21994	-0.0183495	-0.0723931		171.2	-0.02163	-0.0030382	0.0387426	0.0721721		171.2	-0.0018533	0.0673582	0.124429	0.15991		171.2	0.0345715	0.155644	0.291634	0.350273		171.2	0.052271	0.122931	0.297431	0.35503		171.2	0.0239692	0.052235	0.327953	0.38667
		171.4	0.25056	0.220323	-0.0180776	-0.072746		171.4	-0.0213742	-0.0027575	0.038672	0.0721249		171.4	-0.0014889	0.0670717	0.124148	0.159727		171.4	0.034608	0.155798	0.291727	0.350214		171.4	0.0527354	0.122981	0.297779	0.355402		171.4	0.0236791	0.0522795	0.32749	0.386534
		171.6	0.2503	0.22034	-0.0180144	-0.072759		171.6	-0.0211267	-0.0024895	0.0384859	0.072126		171.6	-0.0017518	0.0670798	0.124099	0.159587		171.6	0.0347164	0.155838	0.291833	0.350424		171.6	0.0528453	0.122509	0.297945	0.355211		171.6	0.0231202	0.052335	0.327651	0.386517
		171.8	0.250324	0.220353	-0.0179438	-0.0725346		171.8	-0.0212416	-0.0023772	0.0384641	0.0725556		171.8	-0.0017022	0.0671883	0.124096	0.159541		171.8	0.0348314	0.155652	0.292009	0.350923		171.8	0.0528051	0.12269	0.298142	0.355317		171.8	0.0229376	0.0525618	0.327595	0.386362
		172	0.250383	0.220982	-0.0179083	-0.072195		172	-0.0211602	-0.0024338	0.0382164	0.072169		172	-0.0018034	0.0671368	0.123993	0.159534		172	0.0355695	0.156038	0.292259	0.350963		172	0.0527876	0.122426	0.297996	0.355406		172	0.0229186	0.0529167	0.327827	0.386071
		172.2	0.249898	0.220584	-0.0180556	-0.0720789		172.2	-0.0209905	-0.002455	0.0383185	0.0728141		172.2	-0.0023936	0.0669388	0.12419	0.159414		172.2	0.0357372	0.156015	0.292301	0.350903		172.2	0.0528258	0.122285	0.297978	0.355169		172.2	0.0231117	0.0530884	0.327673	0.385954
		172.4	0.24987	0.220475	-0.0180924	-0.0725635		172.4	-0.020806	-0.0027097	0.0378994	0.0731221		172.4	-0.0027039	0.0670728	0.124477	0.159027		172.4	0.0360092	0.155667	0.2923	0.351489		172.4	0.0528574	0.121899	0.297896	0.355056		172.4	0.0233851	0.0533904	0.328087	0.386227
		172.6	0.249972	0.220458	-0.0184771	-0.0725893		172.6	-0.020359	-0.002859	0.0380458	0.073414		172.6	-0.0021421	0.0673143	0.12454	0.159057		172.6	0.0358407	0.155689	0.292514	0.352064		172.6	0.0531645	0.121849	0.297701	0.355425		172.6	0.0238983	0.0534224	0.328195	0.386219
		172.8	0.249878	0.220548	-0.0186536	-0.0731149		172.8	-0.0201549	-0.0029173	0.0379659	0.0739641		172.8	-0.0021478	0.067293	0.12444	0.158788		172.8	0.0360388	0.156011	0.292701	0.352145		172.8	0.0527915	0.121696	0.297417	0.355406		172.8	0.0237258	0.0534203	0.328502	0.386085
		173	0.250032	0.220681	-0.0188698	-0.0731711		173	-0.0202385	-0.0028216	0.0380422	0.0743144		173	-0.0022322	0.0676188	0.12468	0.158952		173	0.0362053	0.156234	0.292761	0.352514		173	0.0525475	0.121316	0.297408	0.355428		173	0.0242621	0.0532723	0.328306	0.386363
		173.2	0.250139	0.220588	-0.0189835	-0.0731073		173.2	-0.0203084	-0.0028476	0.0382827	0.0742877		173.2	-0.0023529	0.0676834	0.124479	0.159088		173.2	0.0363638	0.15626	0.292754	0.352527		173.2	0.0525852	0.121343	0.296938	0.355979		173.2	0.0243861	0.0531533	0.328436	0.386574
		173.4	0.250716	0.22052	-0.0194392	-0.0729599		173.4	-0.0205025	-0.0027392	0.0382367	0.0742087		173.4	-0.0028365	0.0674779	0.124345	0.159048		173.4	0.0360768	0.156092	0.292966	0.352721		173.4	0.0525866	0.121474	0.296755	0.356213		173.4	0.0244349	0.0531327	0.328513	0.386292
		173.6	0.250743	0.219757	-0.019776	-0.0728739		173.6	-0.020911	-0.0025449	0.0384967	0.0739712		173.6	-0.0026493	0.0675347	0.124595	0.159218		173.6	0.035991	0.156371	0.293113	0.35288		173.6	0.052509	0.121799	0.296291	0.356344		173.6	0.0244877	0.0531538	0.328424	0.386429
		173.8	0.25083	0.219947	-0.0196298	-0.0732186		173.8	-0.0208421	-0.002538	0.0384587	0.0735682		173.8	-0.002927	0.067269	0.124852	0.15922		173.8	0.035774	0.156369	0.293308	0.353092		173.8	0.0523933	0.121643	0.296284	0.355954		173.8	0.0240893	0.052936	0.328108	0.386368
		174	0.250314	0.219775	-0.0196431	-0.0733743		174	-0.0206111	-0.0025914	0.0388541	0.0731807		174	-0.0028972	0.0671762	0.125047	0.158963		174	0.0355064	0.156678	0.293105	0.352679		174	0.0525316	0.121704	0.296019	0.35599		174	0.0242769	0.0529998	0.327915	0.386474
		174.2	0.250253	0.219458	-0.0191674	-0.0733523		174.2	-0.0205779	-0.0026355	0.0394369	0.0731965		174.2	-0.0024967	0.0667386	0.124811	0.158981		174.2	0.0350684	0.156975	0.293161	0.352726		174.2	0.0526077	0.121712	0.295698	0.35585		174.2	0.0242211	0.0529713	0.328029	0.386326
		174.4	0.250302	0.21959	-0.0191124	-0.0734227		174.4	-0.0206966	-0.0023231	0.0389748	0.073001		174.4	-0.0023817	0.0663839	0.124841	0.159184		174.4	0.0347222	0.156602	0.292706	0.352558		174.4	0.0527382	0.122017	0.296215	0.35593		174.4	0.0244811	0.0530926	0.328505	0.386096
		174.6	0.250236	0.220014	-0.0189071	-0.0735506		174.6	-0.0206131	-0.0023567	0.0390239	0.0728459		174.6	-0.00237	0.0665841	0.124889	0.159534		174.6	0.0347255	0.157022	0.292172	0.352323		174.6	0.0529781	0.121792	0.296059	0.35639		174.6	0.0244111	0.0528238	0.328658	0.386271
		174.8	0.250067	0.22012	-0.0187208	-0.0731993		174.8	-0.0208236	-0.002025	0.0390475	0.0729358		174.8	-0.0024199	0.066662	0.124641	0.159425		174.8	0.0347009	0.157093	0.292133	0.351937		174.8	0.0526941	0.121949	0.296584	0.356187		174.8	0.0244229	0.0523574	0.329097	0.386061
		175	0.250195	0.220224	-0.0190054	-0.0732622		175	-0.020857	-0.0019648	0.0389521	0.0727062		175	-0.0023521	0.0668302	0.124621	0.159824		175	0.0345505	0.157355	0.292283	0.35156		175	0.0527051	0.122093	0.296642	0.356377		175	0.02439	0.052358	0.329384	0.385636
		175.2	0.250178	0.220263	-0.0187273	-0.0734998		175.2	-0.0208743	-0.001919	0.0387021	0.0725513		175.2	-0.0024321	0.067074	0.124472	0.159838		175.2	0.0341846	0.157684	0.291909	0.35133		175.2	0.0530499	0.122023	0.296984	0.35661		175.2	0.0241474	0.0521229	0.329276	0.385708
		175.4	0.250142	0.220497	-0.0188239	-0.0733258		175.4	-0.0202592	-0.0017144	0.0386094	0.0727832		175.4	-0.0023664	0.0671656	0.12455	0.159796		175.4	0.0343683	0.157781	0.291932	0.351077		175.4	0.0531293	0.122029	0.297329	0.356941		175.4	0.0237302	0.0520582	0.329072	0.385164
		175.6	0.250611	0.220878	-0.018506	-0.0731285		175.6	-0.0201462	-0.0017529	0.0383248	0.0727524		175.6	-0.0025797	0.0672885	0.124679	0.159494		175.6	0.03475	0.157262	0.291791	0.351118		175.6	0.0530802	0.121995	0.29772	0.356873		175.6	0.0237204	0.0518611	0.329385	0.38495
		175.8	0.250551	0.220989	-0.0183171	-0.0729851		175.8	-0.0202498	-0.0020556	0.0382545	0.072986		175.8	-0.0020741	0.0673741	0.125032	0.159418		175.8	0.0348883	0.157447	0.29174	0.350699		175.8	0.0530186	0.121712	0.297879	0.356916		175.8	0.0234969	0.0519883	0.329857	0.38492
		176	0.250294	0.221219	-0.0182075	-0.072693		176	-0.0200492	-0.0021895	0.0378271	0.0731163		176	-0.0022236	0.0674645	0.125313	0.159168		176	0.0349451	0.157303	0.291861	0.350341		176	0.0529419	0.121469	0.298296	0.356693		176	0.023539	0.0520601	0.330094	0.385308
		176.2	0.25017	0.2207	-0.0182721	-0.073303		176.2	-0.0200393	-0.0023333	0.037549	0.0737587		176.2	-0.0024283	0.0676892	0.125592	0.1592		176.2	0.0348789	0.156916	0.291355	0.350296		176.2	0.0527758	0.12117	0.298374	0.356165		176.2	0.0238127	0.0519952	0.330022	0.385566
		176.4	0.250324	0.22087	-0.0184316	-0.0733182		176.4	-0.0197631	-0.0027065	0.0370703	0.0738885		176.4	-0.0023032	0.0677748	0.125618	0.15919		176.4	0.0346489	0.156924	0.291358	0.350141		176.4	0.0525792	0.121322	0.298813	0.356451		176.4	0.0238077	0.0517138	0.330334	0.386084
		176.6	0.250308	0.220841	-0.0182783	-0.0738499		176.6	-0.0197576	-0.00253	0.0369138	0.074295		176.6	-0.0022323	0.06777	0.125664	0.15912		176.6	0.0344398	0.156749	0.291567	0.350264		176.6	0.0525923	0.121586	0.298874	0.356954		176.6	0.0236003	0.0514334	0.330302	0.386065
		176.8	0.250456	0.220806	-0.0180986	-0.0738517		176.8	-0.0200186	-0.0027886	0.0366147	0.0749226		176.8	-0.0024948	0.0678296	0.125826	0.159156		176.8	0.0346136	0.156556	0.291966	0.34993		176.8	0.0520948	0.1216	0.299224	0.357206		176.8	0.0231843	0.0514753	0.330361	0.38621
		177	0.251081	0.220639	-0.0180368	-0.0735958		177	-0.0203936	-0.0024924	0.0366202	0.0749443		177	-0.002601	0.0680488	0.125927	0.159455		177	0.034974	0.156442	0.291862	0.349846		177	0.0522078	0.121673	0.299273	0.357354		177	0.023256	0.0515441	0.330139	0.386923
		177.2	0.251078	0.220279	-0.0181385	-0.0736137		177.2	-0.0207342	-0.0026696	0.0368943	0.0749908		177.2	-0.0026106	0.0679566	0.125663	0.159862		177.2	0.0347557	0.156133	0.291564	0.35024		177.2	0.0515656	0.122213	0.299146	0.35751		177.2	0.022958	0.0520384	0.329978	0.387273
		177.4	0.251404	0.22013	-0.0183047	-0.0736798		177.4	-0.0209279	-0.0026504	0.0367796	0.0748013		177.4	-0.0022	0.0676398	0.125973	0.15974		177.4	0.0342934	0.155764	0.291603	0.35091		177.4	0.0515476	0.122672	0.299004	0.357429		177.4	0.0228237	0.0527207	0.329611	0.387269
		177.6	0.251275	0.219471	-0.0181826	-0.0741705		177.6	-0.0213675	-0.0030373	0.0367451	0.0752989		177.6	-0.002067	0.0676376	0.126165	0.159508		177.6	0.0343548	0.15575	0.29151	0.351078		177.6	0.051495	0.122772	0.298791	0.357462		177.6	0.0231778	0.0526945	0.329337	0.387646
		177.8	0.251307	0.21962	-0.0176541	-0.0741503		177.8	-0.0218118	-0.0032182	0.0367351	0.0752658		177.8	-0.001993	0.0671855	0.126284	0.159285		177.8	0.0345003	0.155739	0.291514	0.351137		177.8	0.0512068	0.122959	0.298872	0.357464		177.8	0.0231522	0.0529103	0.329154	0.387847
		178	0.251297	0.219312	-0.0174084	-0.0742127		178	-0.0218136	-0.003291	0.0366531	0.0753812		178	-0.0019707	0.067254	0.12639	0.159274		178	0.0345538	0.155863	0.291427	0.351378		178	0.0513858	0.123322	0.298824	0.357828		178	0.0237194	0.05302	0.329187	0.388035
		178.2	0.251448	0.219255	-0.0174586	-0.074474		178.2	-0.0216372	-0.0032586	0.0368184	0.0755936		178.2	-0.0013557	0.0671719	0.126326	0.159674		178.2	0.03463	0.155417	0.291589	0.351963		178.2	0.0514944	0.122996	0.299015	0.357808		178.2	0.0234947	0.0530203	0.329433	0.388141
		178.4	0.251462	0.21945	-0.0173556	-0.0743123		178.4	-0.021338	-0.002974	0.0366904	0.0754966		178.4	-0.0011577	0.0673389	0.126424	0.159837		178.4	0.0346992	0.155552	0.291676	0.351946		178.4	0.0518467	0.122912	0.29883	0.357913		178.4	0.0233215	0.0527264	0.32956	0.388258
		178.6	0.251596	0.219788	-0.0173446	-0.0746505		178.6	-0.0211694	-0.003238	0.0371483	0.0757637		178.6	-0.0013702	0.067606	0.12602	0.159863		178.6	0.0346977	0.155827	0.291948	0.352582		178.6	0.0517043	0.122993	0.298824	0.358188		178.6	0.0233785	0.0525775	0.329513	0.388171
		178.8	0.251557	0.219711	-0.017303	-0.0744807		178.8	-0.0213043	-0.0034475	0.0374997	0.0756597		178.8	-0.0008256	0.0675692	0.125924	0.159676		178.8	0.0347568	0.156052	0.292227	0.353261		178.8	0.0515531	0.12308	0.299316	0.357782		178.8	0.023761	0.0523573	0.329565	0.387605
		179	0.251432	0.21969	-0.0177386	-0.0745093		179	-0.0211862	-0.003782	0.0375283	0.0753749		179	-0.0010299	0.0677327	0.125954	0.159724		179	0.034556	0.15656	0.292613	0.35355		179	0.0519757	0.12312	0.299244	0.358153		179	0.0240342	0.0520156	0.329244	0.387808
		179.2	0.251359	0.219672	-0.017296	-0.0743481		179.2	-0.0207973	-0.0037339	0.0374636	0.0753532		179.2	-0.0009337	0.0679631	0.12574	0.159227		179.2	0.0342275	0.15682	0.292682	0.353775		179.2	0.0523047	0.122965	0.299435	0.358486		179.2	0.0243174	0.0521166	0.329179	0.387691
		179.4	0.251532	0.219843	-0.0175601	-0.0741913		179.4	-0.0204635	-0.003571	0.0377116	0.0753133		179.4	-0.0005664	0.0682176	0.125444	0.15897		179.4	0.0343758	0.156836	0.292755	0.354022		179.4	0.0526117	0.123253	0.299346	0.358704		179.4	0.0244793	0.0521057	0.329002	0.387184
		179.6	0.251431	0.220309	-0.0173366	-0.0740242		179.6	-0.0207262	-0.0034851	0.0377632	0.0748868		179.6	-0.0006476	0.0685816	0.125516	0.158584		179.6	0.0343641	0.156765	0.292848	0.354122		179.6	0.0527423	0.123145	0.299348	0.358515		179.6	0.0240845	0.0519179	0.329062	0.387125
		179.8	0.251083	0.220063	-0.0173146	-0.0745819		179.8	-0.020515	-0.0032128	0.0380957	0.074553		179.8	-0.0005761	0.0686128	0.125936	0.158781		179.8	0.0346132	0.157351	0.292936	0.353678		179.8	0.0530372	0.122352	0.299252	0.358401		179.8	0.0240817	0.0518607	0.328875	0.387302
		180	0.250751	0.220129	-0.0170925	-0.0745783		180	-0.0204341	-0.0033458	0.0379524	0.0740891		180	-0.0009345	0.0687492	0.125942	0.158695		180	0.0341381	0.157178	0.292795	0.353542		180	0.0530055	0.12223	0.299349	0.35839		180	0.0242598	0.0520584	0.328771	0.387286
		180.2	0.250858	0.220033	-0.0173801	-0.0747657		180.2	-0.0202741	-0.0032493	0.0381223	0.0738899		180.2	-0.0009663	0.0689456	0.125685	0.159123		180.2	0.0340669	0.157301	0.292815	0.353248		180.2	0.0532946	0.122241	0.299171	0.358264		180.2	0.0243304	0.0520128	0.328843	0.38647
		180.4	0.250788	0.219845	-0.0172715	-0.0748234		180.4	-0.0202373	-0.0032337	0.0382069	0.0739354		180.4	-0.0011384	0.0690026	0.125421	0.158822		180.4	0.0340017	0.157408	0.292788	0.353163		180.4	0.0530154	0.122453	0.299308	0.358738		180.4	0.023805	0.0520323	0.328876	0.386427
		180.6	0.251011	0.22	-0.0169938	-0.0748835		180.6	-0.0204218	-0.0027731	0.0381981	0.0736681		180.6	-0.0013841	0.0692159	0.125268	0.158592		180.6	0.0337986	0.157124	0.292787	0.353403		180.6	0.0531688	0.122439	0.299219	0.358517		180.6	0.0235346	0.0521734	0.329058	0.386163
		180.8	0.251473	0.220103	-0.0169164	-0.0745064		180.8	-0.0204537	-0.0028665	0.0379437	0.0735963		180.8	-0.0011733	0.0692742	0.125545	0.159058		180.8	0.0338634	0.157143	0.292953	0.353047		180.8	0.052935	0.122509	0.299077	0.358246		180.8	0.0231486	0.0525913	0.329146	0.38603
		181	0.251788	0.219787	-0.0170885	-0.0745566		181	-0.0207239	-0.00248	0.0384018	0.0733795		181	-0.0014776	0.0691214	0.125331	0.159429		181	0.034072	0.157255	0.292615	0.352848		181	0.0527987	0.122472	0.299207	0.357779		181	0.0231722	0.0528761	0.329007	0.386307
		181.2	0.251715	0.219875	-0.0170483	-0.0746918		181.2	-0.0209815	-0.0025164	0.0381497	0.0734892		181.2	-0.0013911	0.0690926	0.125594	0.1597		181.2	0.0337124	0.157146	0.292542	0.353078		181.2	0.0528456	0.122656	0.299095	0.357616		181.2	0.0232892	0.0532284	0.329029	0.386172
		181.4	0.251903	0.220002	-0.0172351	-0.0745958		181.4	-0.0210196	-0.0025148	0.038217	0.073623		181.4	-0.0014678	0.0687552	0.125987	0.159462		181.4	0.0336584	0.156835	0.29261	0.352534		181.4	0.0531065	0.122834	0.298939	0.35771		181.4	0.023605	0.0531595	0.329238	0.386645
		181.6	0.252543	0.219792	-0.0173909	-0.0748825		181.6	-0.021019	-0.0026059	0.0383666	0.0737386		181.6	-0.0018181	0.0686308	0.125952	0.159338		181.6	0.0338523	0.156939	0.292705	0.351888		181.6	0.0530244	0.122865	0.298733	0.357498		181.6	0.0237014	0.0529726	0.329634	0.387215
		181.8	0.25301	0.219821	-0.0172577	-0.0748203		181.8	-0.0213589	-0.0022964	0.03813	0.0736818		181.8	-0.0013363	0.0685255	0.126131	0.159083		181.8	0.0340672	0.156898	0.292965	0.351451		181.8	0.0530216	0.123171	0.298721	0.357627		181.8	0.0238226	0.052807	0.329833	0.387387
		182	0.253166	0.219506	-0.0170184	-0.0751091		182	-0.0207746	-0.0020834	0.0382265	0.073367		182	-0.0014289	0.0685542	0.126074	0.159197		182	0.0338244	0.156524	0.293125	0.351363		182	0.0534541	0.123073	0.298447	0.357745		182	0.0236935	0.0524381	0.330035	0.387684
		182.2	0.253224	0.219628	-0.017191	-0.0756196		182.2	-0.0199823	-0.0023121	0.038506	0.0735536		182.2	-0.0014552	0.0685278	0.125853	0.159275		182.2	0.0339303	0.156738	0.293656	0.351056		182.2	0.0534216	0.122737	0.298437	0.357495		182.2	0.0234433	0.0520038	0.33028	0.38817
		182.4	0.253081	0.219966	-0.0172858	-0.0758445		182.4	-0.0198301	-0.0022096	0.0385734	0.0735157		182.4	-0.0016041	0.0683598	0.12589	0.159237		182.4	0.0342182	0.157111	0.293877	0.350608		182.4	0.0534825	0.122567	0.298282	0.357186		182.4	0.0236193	0.0515282	0.330362	0.388277
		182.6	0.253266	0.220318	-0.0176591	-0.0759969		182.6	-0.0200029	-0.002552	0.0383779	0.0734441		182.6	-0.0020659	0.0681311	0.125734	0.159066		182.6	0.0341943	0.157151	0.293746	0.351114		182.6	0.0532194	0.122611	0.298698	0.35706		182.6	0.0236052	0.051779	0.330666	0.38879
		182.8	0.253202	0.220278	-0.0173709	-0.0757798		182.8	-0.0203981	-0.0029538	0.0383013	0.0733022		182.8	-0.0021514	0.0679539	0.125887	0.159368		182.8	0.0345532	0.157399	0.293572	0.351281		182.8	0.0530455	0.122512	0.298923	0.357103		182.8	0.0240571	0.0518185	0.330689	0.389127
		183	0.252899	0.220108	-0.0174964	-0.0749937		183	-0.0202576	-0.003202	0.0382834	0.0736045		183	-0.0026574	0.0678998	0.125734	0.159508		183	0.0344062	0.157347	0.293787	0.35119		183	0.0530399	0.12278	0.299188	0.35713		183	0.0241859	0.0520032	0.330923	0.389632
		183.2	0.25279	0.220512	-0.0177477	-0.0751393		183.2	-0.0200797	-0.0028168	0.0379948	0.0737306		183.2	-0.0023987	0.0676679	0.125375	0.159648		183.2	0.0347475	0.157553	0.293583	0.351416		183.2	0.053283	0.12342	0.299323	0.35705		183.2	0.0242196	0.0520299	0.330879	0.389622
		183.4	0.252903	0.220613	-0.0181335	-0.0751614		183.4	-0.0199922	-0.0030188	0.0378957	0.0737728		183.4	-0.0025614	0.0675602	0.125115	0.159474		183.4	0.0349226	0.157442	0.293403	0.351376		183.4	0.0532259	0.123927	0.299184	0.356887		183.4	0.0244272	0.0517027	0.330212	0.389442
		183.6	0.252338	0.220461	-0.0178725	-0.0750937		183.6	-0.0196957	-0.0031139	0.0379292	0.073356		183.6	-0.0028158	0.0674939	0.125356	0.159299		183.6	0.0348592	0.15748	0.293318	0.351629		183.6	0.0533594	0.123695	0.299391	0.356757		183.6	0.0239329	0.0515746	0.329775	0.389075
		183.8	0.251894	0.220386	-0.0181872	-0.0753994		183.8	-0.0192071	-0.0028189	0.0375946	0.0732609		183.8	-0.0027584	0.067223	0.125119	0.159822		183.8	0.035196	0.157655	0.293242	0.351753		183.8	0.0538394	0.123758	0.299275	0.356794		183.8	0.0242113	0.0517662	0.329412	0.38935
		184	0.251243	0.220474	-0.0182716	-0.0753661		184	-0.0192476	-0.0028959	0.0376231	0.0731486		184	-0.0024355	0.0671445	0.124995	0.15955		184	0.0348205	0.157712	0.293054	0.352029		184	0.053673	0.124095	0.299254	0.356529		184	0.0239417	0.0519975	0.329676	0.388706
		184.2	0.251268	0.220753	-0.018541	-0.0750242		184.2	-0.0194529	-0.0028757	0.0376028	0.0732518		184.2	-0.0021484	0.0671127	0.124808	0.159644		184.2	0.0351042	0.15764	0.293237	0.352293		184.2	0.0534495	0.124297	0.299212	0.356673		184.2	0.0237615	0.0520984	0.329831	0.38819
		184.4	0.251292	0.220838	-0.0185662	-0.0749532		184.4	-0.0196005	-0.0025498	0.0376688	0.0733312		184.4	-0.0021142	0.0673787	0.124979	0.159361		184.4	0.0352665	0.158156	0.293028	0.352773		184.4	0.053011	0.123987	0.299418	0.356807		184.4	0.0234353	0.052389	0.329796	0.387941
		184.6	0.251231	0.220828	-0.0185614	-0.0749156		184.6	-0.019751	-0.0021873	0.0374857	0.0729368		184.6	-0.0017653	0.0675368	0.1249	0.159403		184.6	0.0349668	0.158318	0.293246	0.352765		184.6	0.0527366	0.123713	0.299424	0.356367		184.6	0.0234105	0.0524307	0.329657	0.387722
		184.8	0.251441	0.220577	-0.01847	-0.0747204		184.8	-0.0197091	-0.0019696	0.0372267	0.0731563		184.8	-0.0014305	0.0675386	0.125494	0.159741		184.8	0.0349069	0.158317	0.293501	0.3529		184.8	0.0527818	0.124	0.29945	0.356284		184.8	0.0235512	0.0525525	0.329474	0.387179
		185	0.251424	0.220239	-0.0189743	-0.0748125		185	-0.0199718	-0.0016225	0.0373116	0.0732703		185	-0.0015243	0.0675754	0.125613	0.159445		185	0.0346467	0.158588	0.29343	0.353234		185	0.0528274	0.124044	0.299758	0.356465		185	0.0232548	0.0523204	0.329271	0.387247
		185.2	0.251484	0.220365	-0.0190484	-0.0747841		185.2	-0.0200389	-0.0018989	0.0372147	0.073594		185.2	-0.0011746	0.0675908	0.125994	0.159565		185.2	0.0346254	0.158397	0.293517	0.353705		185.2	0.0530893	0.124468	0.299459	0.356925		185.2	0.023429	0.0528041	0.329426	0.386993
		185.4	0.251673	0.220422	-0.0188772	-0.0745362		185.4	-0.019948	-0.0017899	0.0378352	0.0735177		185.4	-0.0011716	0.0676414	0.125965	0.159325		185.4	0.0346629	0.158181	0.293483	0.353321		185.4	0.0527887	0.124155	0.299545	0.357261		185.4	0.0237479	0.0525128	0.329632	0.386966
		185.6	0.252098	0.220323	-0.0187564	-0.0746446		185.6	-0.0203451	-0.0018945	0.0384005	0.0731881		185.6	-0.0009301	0.067931	0.125982	0.158934		185.6	0.0346412	0.15848	0.293637	0.353156		185.6	0.0528545	0.123889	0.299406	0.357701		185.6	0.0236684	0.0524559	0.329701	0.386385
		185.8	0.25222	0.220006	-0.0183637	-0.0745555		185.8	-0.0206224	-0.0015298	0.038621	0.0732273		185.8	-0.0004724	0.0680075	0.126264	0.158772		185.8	0.0348127	0.158425	0.293745	0.353135		185.8	0.0531503	0.123719	0.299534	0.358488		185.8	0.0236331	0.0524374	0.329663	0.38621
		186	0.252448	0.219687	-0.0180744	-0.0742498		186	-0.0202413	-0.0015522	0.0391717	0.0732349		186	-0.0006692	0.0681993	0.12613	0.159083		186	0.0343449	0.158232	0.293795	0.353485		186	0.0530791	0.123835	0.29963	0.358811		186	0.0233815	0.0523514	0.329975	0.386202
		186.2	0.252803	0.219925	-0.0184156	-0.0743199		186.2	-0.0198035	-0.0017876	0.0390905	0.0734468		186.2	-0.0005868	0.0683101	0.126094	0.159001		186.2	0.0343579	0.158267	0.293847	0.353157		186.2	0.0531475	0.123755	0.299915	0.359033		186.2	0.0233129	0.0525451	0.330376	0.386279
		186.4	0.25281	0.220008	-0.0186985	-0.0743298		186.4	-0.0201778	-0.0018255	0.0391381	0.0734583		186.4	-0.0007064	0.0682664	0.126141	0.158931		186.4	0.0345887	0.15781	0.293676	0.35299		186.4	0.0530513	0.12355	0.300181	0.359417		186.4	0.0232387	0.0527697	0.330766	0.386108
		186.6	0.253054	0.219983	-0.0186607	-0.0739899		186.6	-0.0203516	-0.0022105	0.0391452	0.0735376		186.6	-0.0003553	0.0683989	0.12614	0.159356		186.6	0.034527	0.157525	0.293354	0.353153		186.6	0.052657	0.12364	0.300453	0.359774		186.6	0.0231844	0.0529342	0.331258	0.386498
		186.8	0.253153	0.219881	-0.018499	-0.0735557		186.8	-0.0205339	-0.002716	0.0393557	0.0736732		186.8	-0.0002583	0.0685462	0.125899	0.159959		186.8	0.0347006	0.157417	0.2935	0.352841		186.8	0.0523422	0.12389	0.30034	0.360161		186.8	0.0231132	0.0530717	0.331498	0.386726
		187	0.253345	0.219906	-0.0186062	-0.0735736		187	-0.0205245	-0.0028773	0.0391948	0.0735735		187	-0.0002745	0.0681847	0.125872	0.15972		187	0.0345886	0.156967	0.293601	0.352442		187	0.052485	0.124714	0.300358	0.360346		187	0.0230123	0.0530293	0.331863	0.386871
		187.2	0.253653	0.220571	-0.0185895	-0.0740621		187.2	-0.0205048	-0.0027401	0.0390837	0.073591		187.2	-7.362e-05	0.067976	0.125727	0.159784		187.2	0.0347242	0.15694	0.293348	0.352508		187.2	0.052477	0.124614	0.3001	0.360824		187.2	0.0227863	0.053	0.331497	0.3871
		187.4	0.254019	0.220569	-0.0183623	-0.0742434		187.4	-0.0204532	-0.0032292	0.0390687	0.0736568		187.4	-0.0005289	0.0680167	0.125823	0.15977		187.4	0.0349633	0.156678	0.29366	0.352229		187.4	0.0526227	0.124336	0.299743	0.360966		187.4	0.0230317	0.0530169	0.3315	0.387196
		187.6	0.25386	0.221169	-0.0184551	-0.0744597		187.6	-0.0204321	-0.0028936	0.0388735	0.0733163		187.6	-0.0004496	0.0683756	0.126013	0.159772		187.6	0.0352942	0.15676	0.293923	0.352106		187.6	0.052815	0.124119	0.299714	0.36106		187.6	0.0227501	0.0530887	0.331669	0.388041
		187.8	0.253653	0.221347	-0.0189249	-0.0744215		187.8	-0.0202069	-0.0027933	0.0385595	0.0732448		187.8	-0.0003623	0.0682692	0.125681	0.160346		187.8	0.0355277	0.156797	0.293902	0.352045		187.8	0.0528555	0.124286	0.299241	0.361143		187.8	0.0226861	0.0529423	0.331844	0.38844
		188	0.253812	0.221933	-0.0190616	-0.0747374		188	-0.0206589	-0.0031044	0.038837	0.0732245		188	-3.416e-05	0.0682423	0.126143	0.160329		188	0.0355501	0.157268	0.29411	0.351935		188	0.0527071	0.123952	0.299329	0.360536		188	0.0225688	0.0527597	0.33199	0.38823
		188.2	0.254275	0.222198	-0.0192567	-0.0746759		188.2	-0.0209345	-0.0028023	0.0386428	0.0730773		188.2	-0.0003781	0.0684397	0.126348	0.160547		188.2	0.0362448	0.157465	0.293915	0.351986		188.2	0.0525292	0.123715	0.29931	0.360542		188.2	0.0229548	0.0529434	0.332108	0.38853
[truncated: 58 more rows]

## Sheet: figure 5
figure 5a
		Days post infection	PBS				WT HexaPro				WT NP				Cocktail NP				Mosaic NP
		0	100	100			100	100	100	100	100	100	100	100	100	100	100	100	100	100	100	100
[truncated: 13 more rows]

## Sheet: supplementary fig 1
supplementary fig 1b
[truncated: 301 more rows]

## Sheet: supplementary fig 2
REGN-10933															P2B-2F6
[truncated: 79 more rows]

## Sheet: supplementary fig 3
supplementary fig 3
[truncated: 6 more rows]

[truncated: 3 more sheets: supplementary fig 4, supplementary fig 5, supplementary fig 6]
